# Supplementary material for: Continuous Distributed Representation of Biological Sequences for Deep Proteomics and Genomics
Source: PLoS One. 2015 Nov 10;10(11):e0141287. doi: 10.1371/journal.pone.0141287 (PMC4640716; doi:10.1371/journal.pone.0141287)
Supplement: S1 File — (XLSX) [file pone.0141287.s001.xlsx]

## Sheet: Sheet1
Family name	number of positive sequences	number of negative sequences	Specificity	Sensitivity	Accuracy
50S ribosome-binding GTPase	3084	3084	0.95	0.93	0.94
Helicase conserved C-terminal domain	2518	2518	0.83	0.8	0.82
ATP synthase alpha/beta family, nucleotide-binding domain	2387	2387	0.98	0.97	0.97
7 transmembrane receptor (rhodopsin family)	1820	1820	0.95	0.96	0.95
Amino acid kinase family	1750	1750	0.91	0.92	0.91
ATPase family associated with various cellular activities (AAA)	1711	1711	0.92	0.9	0.91
tRNA synthetases class I (I, L, M and V)	1634	1634	0.97	0.97	0.97
tRNA synthetases class II (D, K and N)	1419	1419	0.88	0.83	0.85
Major Facilitator Superfamily	1303	1303	0.95	0.97	0.96
Hsp70 protein	1272	1272	0.97	0.97	0.97
NADH-Ubiquinone/plastoquinone (complex I), various chains	1251	1251	0.97	0.97	0.97
Histidine biosynthesis protein	1248	1248	0.96	0.97	0.97
TCP-1/cpn60 chaperonin family	1246	1246	0.95	0.96	0.95
EPSP synthase (3-phosphoshikimate 1-carboxyvinyltransferase)	1207	1207	0.96	0.96	0.96
Aldehyde dehydrogenase family	1200	1200	0.93	0.94	0.94
Shikimate / quinate 5-dehydrogenase	1128	1128	0.87	0.89	0.88
GHMP kinases N terminal domain	1120	1120	0.88	0.92	0.9
Ribosomal protein S2	1083	1083	0.95	0.96	0.95
Ribosomal protein S4/S9 N-terminal domain	1072	1072	0.95	0.97	0.96
Ribosomal protein L16p/L10e	1053	1053	0.95	0.96	0.96
KOW motif	1047	1047	0.93	0.95	0.94
Uncharacterized protein family UPF0004	1044	1044	0.95	0.97	0.96
Ribosomal protein S12/S23	1016	1016	0.94	0.98	0.96
GHMP kinases C terminal	1011	1011	0.88	0.92	0.9
Ribosomal protein S14p/S29e	997	997	0.93	0.98	0.95
Ribosomal protein S11	980	980	0.96	0.98	0.97
UvrB/uvrC motif	968	968	0.94	0.96	0.95
Ribosomal protein L33	958	958	0.96	0.98	0.97
BRCA1 C Terminus (BRCT) domain	956	956	0.94	0.95	0.95
RF-1 domain	950	950	0.93	0.97	0.95
Ankyrin repeats (3 copies)	944	944	0.89	0.88	0.88
Ribosomal protein L20	932	932	0.96	0.99	0.97
RNA polymerase beta subunit	912	912	0.94	0.97	0.95
Ribosomal protein S18	908	908	0.93	0.97	0.95
ATP synthase B/B CF(0)	900	900	0.92	0.94	0.93
Peptidase family M20/M25/M40	889	889	0.92	0.93	0.93
Ribosomal protein L18e/L15	887	887	0.93	0.96	0.95
Glucose inhibited division protein A	886	886	0.95	0.96	0.95
NADH-ubiquinone/plastoquinone oxidoreductase chain 4L	885	885	0.94	0.97	0.96
lactate/malate dehydrogenase, NAD binding domain	880	880	0.92	0.94	0.93
HD domain	879	879	0.93	0.93	0.93
Ribosomal protein S10p/S20e	873	873	0.95	0.97	0.96
Pyridoxal-phosphate dependent enzyme	870	870	0.91	0.91	0.91
Ribosomal L18p/L5e family	860	860	0.93	0.96	0.94
Ribosomal protein L3	855	855	0.94	0.97	0.96
tRNA synthetases class I (M)	843	843	0.94	0.96	0.95
UbiA prenyltransferase family	841	841	0.94	0.95	0.95
Ribosomal protein L4/L1 family	841	841	0.94	0.95	0.95
Ribosomal protein S16	840	840	0.93	0.97	0.95
Ribosomal protein S13/S18	840	840	0.94	0.97	0.95
MraW methylase family	837	837	0.95	0.98	0.96
Ribosomal L32p protein family	825	825	0.94	0.97	0.95
Elongation factor TS	819	819	0.94	0.97	0.96
Tetrahydrofolate dehydrogenase/cyclohydrolase, catalytic domain	817	817	0.94	0.96	0.95
ATP synthase delta (OSCP) subunit	813	813	0.93	0.96	0.94
tRNA synthetases class I (C) catalytic domain	812	812	0.95	0.97	0.96
SecA Wing and Scaffold domain	805	805	0.95	0.97	0.96
Ribonuclease HII	795	795	0.93	0.94	0.93
Ribosomal protein L31	795	795	0.97	0.99	0.98
Ribosomal L27 protein	794	794	0.98	0.99	0.99
IPP transferase	794	794	0.93	0.95	0.94
GTP-binding protein LepA C-terminus	793	793	0.96	0.98	0.97
Ribosomal protein L17	791	791	0.92	0.96	0.94
Ribosomal protein L23	790	790	0.91	0.96	0.94
Ribosomal protein L10	781	781	0.9	0.92	0.91
Ribosomal protein L19	780	780	0.94	0.97	0.95
Ribosomal protein S20	774	774	0.95	0.97	0.96
Ribosomal protein L35	769	769	0.93	0.97	0.95
Phosphoglucomutase/phosphomannomutase, C-terminal domain	768	768	0.92	0.96	0.94
AMP-binding enzyme	767	767	0.87	0.89	0.88
Ribosomal prokaryotic L21 protein	766	766	0.93	0.96	0.95
tRNA methyl transferase	759	759	0.94	0.96	0.95
Ribosomal L29 protein	757	757	0.95	0.97	0.96
Glycosyl transferase family, a/b domain	754	754	0.9	0.91	0.91
Translation initiation factor IF-2, N-terminal region	750	750	0.96	0.98	0.97
Ribosomal L28 family	749	749	0.93	0.98	0.95
Glycosyl transferase family 4	739	739	0.96	0.98	0.97
tRNA synthetases class I (R)	736	736	0.93	0.96	0.95
Bacterial trigger factor protein (TF) C-terminus	733	733	0.95	0.96	0.95
Bacterial trigger factor protein (TF)	731	731	0.94	0.95	0.94
Ribosomal protein L34	731	731	0.95	0.98	0.97
Ribosomal protein S9/S16	730	730	0.92	0.96	0.94
Transcriptional regulator	727	727	0.94	0.96	0.95
NADH ubiquinone oxidoreductase, 20 Kd subunit	721	721	0.96	0.98	0.97
Uncharacterised BCR, YhbC family COG0779	720	720	0.91	0.94	0.93
Glycosyltransferase family 28 N-terminal domain	719	719	0.91	0.94	0.92
tRNA synthetases class II (A)	718	718	0.95	0.98	0.97
SmpB protein	714	714	0.96	0.98	0.97
Ribosome-binding factor A	714	714	0.91	0.95	0.93
tRNA synthetases class I (W and Y)	711	711	0.89	0.89	0.89
Chorismate synthase	707	707	0.92	0.96	0.94
Ribosomal protein L13	705	705	0.92	0.96	0.94
Holliday junction DNA helicase ruvB C-terminus	700	700	0.92	0.96	0.94
RNA polymerase Rpb6	700	700	0.89	0.92	0.91
Holliday junction DNA helicase ruvB N-terminus	698	698	0.94	0.96	0.95
ATP synthase subunit C	695	695	0.94	0.96	0.95
CTP synthase N-terminus	687	687	0.96	0.98	0.97
NADH dehydrogenase	682	682	0.96	0.98	0.97
FtsJ-like methyltransferase	675	675	0.88	0.9	0.89
PP-loop family	674	674	0.91	0.94	0.93
recA bacterial DNA recombination protein	672	672	0.96	0.98	0.97
tRNA (Guanine-1)-methyltransferase	668	668	0.93	0.96	0.94
Type II intron maturase	668	668	0.97	0.98	0.97
rRNA small subunit methyltransferase G	668	668	0.92	0.93	0.92
SEC-C motif	667	667	0.94	0.97	0.95
MatK/TrnK amino terminal region	662	662	0.98	0.98	0.98
HMGL-like	660	660	0.92	0.95	0.94
Amidase	656	656	0.94	0.96	0.95
DHHA1 domain	654	654	0.94	0.96	0.95
Ribosomal protein S21	645	645	0.9	0.96	0.93
Bacterial dnaA protein	645	645	0.91	0.96	0.94
Aconitase family (aconitate hydratase)	643	643	0.91	0.97	0.94
NAD-dependent glycerol-3-phosphate dehydrogenase N-terminus	641	641	0.9	0.93	0.92
Acetohydroxy acid isomeroreductase, catalytic domain	638	638	0.94	0.97	0.96
Bacitracin resistance protein BacA	638	638	0.94	0.95	0.95
Acetohydroxy acid isomeroreductase, catalytic domain	637	637	0.9	0.96	0.93
Respiratory-chain NADH dehydrogenase, 49 Kd subunit	636	636	0.97	0.98	0.98
RecR protein	635	635	0.91	0.96	0.94
Predicted SPOUT methyltransferase	614	614	0.92	0.96	0.94
Metalloenzyme superfamily	609	609	0.92	0.96	0.94
Uncharacterised protein family (UPF0081)	607	607	0.9	0.93	0.91
4-phosphopantetheinyl transferase superfamily	602	602	0.87	0.91	0.89
Glycosyl transferases group 1	601	601	0.87	0.89	0.88
Arginosuccinate synthase	597	597	0.93	0.97	0.95
GTP-binding protein TrmE N-terminus	594	594	0.93	0.95	0.94
GrpE	591	591	0.93	0.95	0.94
UvrC Helix-hairpin-helix N-terminal	588	588	0.97	0.98	0.98
D-ala D-ala ligase C-terminus	588	588	0.91	0.93	0.92
Aminoacyl-tRNA editing domain	587	587	0.92	0.95	0.94
Dehydratase family	586	586	0.96	0.98	0.97
D-ala D-ala ligase N-terminus	586	586	0.9	0.94	0.92
Zinc-binding dehydrogenase	580	580	0.89	0.93	0.91
YbaB/EbfC DNA-binding family	579	579	0.9	0.96	0.93
RecF/RecN/SMC N terminal domain	578	578	0.91	0.94	0.93
Ribonuclease III domain	578	578	0.87	0.87	0.87
Nucleotidyl transferase	577	577	0.92	0.93	0.92
Fatty acid synthesis protein	571	571	0.95	0.99	0.97
Ketopantoate hydroxymethyltransferase	565	565	0.91	0.96	0.93
Putative methyltransferase	557	557	0.94	0.96	0.95
tRNA (Uracil-5-)-methyltransferase	556	556	0.92	0.93	0.93
Pantoate-beta-alanine ligase	555	555	0.93	0.95	0.94
TGS domain	548	548	0.94	0.97	0.95
Carboxyl transferase domain	548	548	0.9	0.94	0.92
Imidazoleglycerol-phosphate dehydratase	542	542	0.96	0.98	0.97
Queuine tRNA-ribosyltransferase	537	537	0.89	0.93	0.91
SAICAR synthetase	536	536	0.9	0.93	0.91
Iron-sulphur cluster biosynthesis	536	536	0.89	0.96	0.93
D-Tyr-tRNA(Tyr) deacylase	532	532	0.95	0.96	0.96
P-loop ATPase protein family	532	532	0.95	0.97	0.96
Queuosine biosynthesis protein	530	530	0.95	0.98	0.97
Prolipoprotein diacylglyceryl transferase	529	529	0.96	0.98	0.97
Glycine cleavage system P-protein	529	529	0.97	0.98	0.98
Glycoprotease family	528	528	0.79	0.7	0.74
Actin	527	527	0.87	0.92	0.9
Peroxidase	526	526	0.89	0.92	0.91
ATP phosphoribosyltransferase	526	526	0.89	0.94	0.92
YgbB family	522	522	0.92	0.97	0.94
Glu-tRNAGln amidotransferase C subunit	522	522	0.92	0.95	0.93
TruB family pseudouridylate synthase (N terminal domain)	519	519	0.9	0.92	0.91
Uncharacterized protein family UPF0054	514	514	0.82	0.84	0.83
Ribosomal protein L11 methyltransferase (PrmA)	512	512	0.89	0.94	0.92
CrcB-like protein	512	512	0.9	0.95	0.92
Survival protein SurE	509	509	0.93	0.97	0.95
Haemolytic domain	509	509	0.97	0.98	0.98
mttA/Hcf106 family	507	507	0.92	0.96	0.94
Ribonuclease P	503	503	0.9	0.93	0.92
Acetyltransferase (GNAT) family	499	499	0.74	0.79	0.76
Type III restriction enzyme, res subunit	497	497	0.91	0.92	0.91
2-C-methyl-D-erythritol 4-phosphate cytidylyltransferase	497	497	0.88	0.91	0.9
Glycerol-3-phosphate acyltransferase	497	497	0.9	0.95	0.93
Cytidylate kinase	496	496	0.95	0.98	0.97
NADH-ubiquinone/plastoquinone oxidoreductase, chain 3	493	493	0.96	0.98	0.97
Recombination protein O C terminal	492	492	0.86	0.91	0.89
Respiratory-chain NADH dehydrogenase, 30 Kd subunit	490	490	0.96	0.98	0.97
Transaldolase	486	486	0.9	0.95	0.93
E1-E2 ATPase	479	479	0.9	0.92	0.91
Uncharacterised protein family UPF0102	478	478	0.87	0.91	0.89
KRAB box	478	478	0.95	0.97	0.96
Phosphatidylserine decarboxylase	469	469	0.89	0.94	0.91
AICARFT/IMPCHase bienzyme	468	468	0.98	0.99	0.98
Sugar (and other) transporter	467	467	0.93	0.96	0.95
PUA domain	467	467	0.88	0.91	0.9
Ion transport protein	467	467	0.9	0.9	0.9
Acetyl co-enzyme A carboxylase carboxyltransferase alpha subunit	464	464	0.97	0.98	0.98
Binding-protein-dependent transport system inner membrane component	462	462	0.9	0.92	0.91
60Kd inner membrane protein	462	462	0.9	0.94	0.92
DNA mismatch repair protein, C-terminal domain	459	459	0.93	0.96	0.95
ABC transporter transmembrane region	459	459	0.94	0.95	0.95
Exonuclease	457	457	0.83	0.88	0.86
Ribose 5-phosphate isomerase A (phosphoriboisomerase A)	452	452	0.96	0.99	0.97
Phage integrase family	449	449	0.89	0.91	0.9
NAD dependent epimerase/dehydratase family	447	447	0.83	0.85	0.84
ThiC family	442	442	0.98	1	0.99
Peptidase family M48	440	440	0.9	0.95	0.92
1-deoxy-D-xylulose 5-phosphate reductoisomerase	440	440	0.95	0.98	0.96
1-deoxy-D-xylulose 5-phosphate reductoisomerase C-terminal	440	440	0.95	0.98	0.97
GcpE protein	438	438	0.97	0.98	0.97
ATP-NAD kinase	434	434	0.83	0.85	0.84
MraZ protein	434	434	0.89	0.95	0.92
LytB protein	434	434	0.9	0.95	0.93
Exonuclease VII small subunit	432	432	0.91	0.97	0.94
PPR repeat	429	429	0.94	0.95	0.95
Guanylate kinase	425	425	0.86	0.9	0.88
Mitochondrial carrier protein	421	421	0.91	0.94	0.92
Signal peptidase (SPase) II	419	419	0.88	0.94	0.91
Exonuclease VII, large subunit	419	419	0.93	0.97	0.95
Thiazole biosynthesis protein ThiG	413	413	0.87	0.94	0.91
ubiE/COQ5 methyltransferase family	410	410	0.93	0.96	0.94
Photosynthetic reaction centre protein	410	410	0.98	0.99	0.99
LysR substrate binding domain	410	410	0.86	0.9	0.88
Acetokinase family	409	409	0.95	0.95	0.95
Cytidylyltransferase	407	407	0.93	0.96	0.94
Fructose-1-6-bisphosphatase	404	404	0.93	0.96	0.95
Kinase/pyrophosphorylase	403	403	0.94	0.95	0.95
RadC-like JAB domain	398	398	0.87	0.95	0.91
Glycyl-tRNA synthetase alpha subunit	393	393	0.97	0.99	0.98
Hsp90 protein	390	390	0.93	0.94	0.94
Phosphoadenosine phosphosulfate reductase family	387	387	0.91	0.96	0.94
SNF2 family N-terminal domain	381	381	0.87	0.9	0.88
pfkB family carbohydrate kinase	378	378	0.84	0.87	0.85
Ultra-violet resistance protein B	375	375	0.96	0.97	0.97
Sodium:dicarboxylate symporter family	375	375	0.93	0.97	0.95
Tetraacyldisaccharide-1-P 4-kinase	374	374	0.9	0.95	0.93
Toprim domain	369	369	0.83	0.87	0.85
MoaC family	369	369	0.96	0.97	0.96
Hsp20/alpha crystallin family	368	368	0.86	0.89	0.88
Preprotein translocase subunit SecB	367	367	0.92	0.98	0.95
Type III pantothenate kinase	364	364	0.84	0.91	0.88
Septum formation topological specificity factor MinE	364	364	0.89	0.95	0.92
HrcA protein C terminal domain	364	364	0.93	0.96	0.95
Protein of unknown function (DUF520)	360	360	0.96	0.97	0.96
SIS domain	358	358	0.85	0.91	0.88
Phosphoribosyl-AMP cyclohydrolase	358	358	0.87	0.94	0.9
Intermediate filament protein	356	356	0.97	0.98	0.98
Enoyl-CoA hydratase/isomerase family	350	350	0.83	0.89	0.86
PCI domain	348	348	0.83	0.86	0.84
Glycyl-tRNA synthetase beta subunit	347	347	0.94	0.96	0.95
K+ potassium transporter	345	345	0.97	0.98	0.97
Asp/Glu/Hydantoin racemase	345	345	0.86	0.93	0.89
Phosphoribosyl-ATP pyrophosphohydrolase	344	344	0.85	0.92	0.89
Glycosyl transferase family 2	344	344	0.81	0.83	0.82
Uncharacterized ACR, COG1678	342	342	0.88	0.95	0.91
Initiation factor 2 subunit family	341	341	0.86	0.92	0.89
Thiamine monophosphate synthase/TENI	338	338	0.9	0.93	0.92
Protein-L-isoaspartate(D-aspartate) O-methyltransferase (PCMT)	337	337	0.87	0.94	0.9
Cytochrome C oxidase subunit II, transmembrane domain	333	333	0.95	0.97	0.96
Rnf-Nqr subunit, membrane protein	329	329	0.8	0.88	0.84
Peptide methionine sulfoxide reductase	326	326	0.97	0.99	0.98
Acyltransferase	326	326	0.84	0.88	0.86
PHP domain	325	325	0.87	0.9	0.88
SPRY domain	324	324	0.82	0.89	0.86
UDP-3-O-[3-hydroxymyristoyl] glucosamine N-acyltransferase, LpxD	323	323	0.98	0.98	0.98
Cytochrome b559, alpha (gene psbE) and beta (gene psbF)subunits	322	322	0.98	0.99	0.99
GlnD PII-uridylyltransferase	320	320	0.98	0.99	0.98
Protein of unknown function (DUF328)	316	316	0.9	0.96	0.93
UDP-3-O-acyl N-acetylglycosamine deacetylase	313	313	0.93	0.98	0.96
Leucine Rich repeats (2 copies)	312	312	0.9	0.92	0.91
SET domain	310	310	0.82	0.82	0.82
Formate--tetrahydrofolate ligase	309	309	0.95	0.97	0.96
Bacterial translation initiation factor IF-2 associated region	307	307	0.97	0.98	0.98
Hsp33 protein	302	302	0.91	0.97	0.94
Sugar fermentation stimulation protein	299	299	0.86	0.92	0.89
Leucyl/phenylalanyl-tRNA protein transferase	299	299	0.95	0.98	0.96
Cadherin domain	299	299	0.97	0.99	0.98
Na+/H+ antiporter 1	294	294	0.97	0.98	0.97
Ubiquitin carboxyl-terminal hydrolase	292	292	0.9	0.92	0.91
NADH-Ubiquinone oxidoreductase (complex I), chain 5 N-terminus	292	292	0.94	0.96	0.95
Thiamine biosynthesis protein (ThiI)	290	290	0.9	0.96	0.93
Photosystem I psaA/psaB protein	288	288	1	0.99	0.99
Photosystem II protein	285	285	0.98	0.99	0.98
Phosphoenolpyruvate carboxykinase	285	285	0.95	0.98	0.96
S-Ribosylhomocysteinase (LuxS)	285	285	0.95	0.99	0.97
CcmE	284	284	0.9	0.95	0.92
ATP-dependent Clp protease adaptor protein ClpS	282	282	0.85	0.94	0.89
Uncharacterized BCR, YaiI/YqxD family COG1671	280	280	0.92	0.96	0.94
Protein of unknown function, DUF258	278	278	0.92	0.96	0.94
Nucleotidyltransferase domain	277	277	0.8	0.87	0.84
Phosphotransferase enzyme family	277	277	0.87	0.91	0.89
TOBE domain	276	276	0.92	0.95	0.93
Global regulator protein family	276	276	0.91	0.96	0.94
RecX family	275	275	0.96	0.98	0.97
Dephospho-CoA kinase	272	272	0.86	0.92	0.89
RbsD / FucU transport protein family	265	265	0.92	0.97	0.95
Transglycosylase SLT domain	264	264	0.88	0.92	0.9
Major intrinsic protein	262	262	0.93	0.96	0.94
Uncharacterised protein family (UPF0075)	261	261	0.93	0.96	0.94
ATP-grasp domain	261	261	0.9	0.96	0.93
Bacterial Fe(2+) trafficking	260	260	0.94	0.97	0.96
Putative heavy-metal-binding	259	259	0.97	0.98	0.97
UreD urease accessory protein	259	259	0.79	0.85	0.82
Uncharacterized ACR, YdiU/UPF0061 family	259	259	0.93	0.96	0.94
UDP-glucoronosyl and UDP-glucosyl transferase	258	258	0.86	0.87	0.87
Zinc finger C-x8-C-x5-C-x3-H type (and similar)	257	257	0.93	0.93	0.93
Molybdopterin oxidoreductase	257	257	0.88	0.92	0.9
Aromatic amino acid lyase	257	257	0.96	0.98	0.97
Competence-damaged protein	257	257	0.89	0.94	0.92
Reverse transcriptase (RNA-dependent DNA polymerase)	256	256	0.87	0.91	0.89
Pyridoxal phosphate biosynthesis protein PdxJ	255	255	0.95	0.98	0.97
impB/mucB/samB family	255	255	0.88	0.94	0.91
Lipid-A-disaccharide synthetase	253	253	0.96	0.97	0.96
Cytochrome C and Quinol oxidase polypeptide I	252	252	0.92	0.96	0.94
bZIP transcription factor	252	252	0.93	0.9	0.92
Protein phosphatase 2C	251	251	0.89	0.9	0.9
Sodium/hydrogen exchanger family	249	249	0.86	0.9	0.88
SNO glutamine amidotransferase family	248	248	0.92	0.97	0.95
Neurotransmitter-gated ion-channel ligand binding domain	246	246	0.89	0.96	0.92
Spermine/spermidine synthase	245	245	0.88	0.94	0.91
NADH-ubiquinone/plastoquinone oxidoreductase chain 6	245	245	0.92	0.96	0.94
Cobalamin-5-phosphate synthase	245	245	0.89	0.92	0.91
3,4-dihydroxy-2-butanone 4-phosphate synthase	242	242	0.92	0.98	0.95
Smr domain	240	240	0.84	0.92	0.88
SelR domain	240	240	0.96	0.98	0.97
Quinolinate synthetase A protein	240	240	0.95	0.97	0.96
LamB/YcsF family	238	238	0.92	0.95	0.93
Carbon-nitrogen hydrolase	237	237	0.77	0.81	0.79
Glycosyl hydrolase family 3 N terminal domain	236	236	0.88	0.94	0.91
Coproporphyrinogen III oxidase	236	236	0.98	0.99	0.99
Protein of unknown function (DUF552)	235	235	0.96	0.97	0.97
S-adenosylmethionine decarboxylase	235	235	0.94	0.96	0.95
Neurotransmitter-gated ion-channel transmembrane region	234	234	0.97	1	0.98
XPG I-region	233	233	0.88	0.93	0.9
PsbL protein	233	233	0.98	0.99	0.98
Intracellular septation protein A	232	232	0.96	0.99	0.97
Transglycosylase	228	228	0.92	0.97	0.95
Photosystem II reaction centre N protein (psbN)	228	228	0.96	0.99	0.97
Phosphoenolpyruvate carboxylase	228	228	0.98	1	0.99
Histidinol dehydrogenase	228	228	0.91	0.96	0.93
GTP cyclohydrolase II	228	228	0.94	0.96	0.95
XPG N-terminal domain	224	224	0.9	0.94	0.92
EamA-like transporter family	224	224	0.94	0.98	0.96
Potassium-transporting ATPase A subunit	223	223	0.96	0.98	0.97
Bacterial regulatory proteins, gntR family	223	223	0.87	0.91	0.89
Protein of unknown function (DUF1328)	221	221	0.96	0.96	0.96
Haemagglutinin	219	219	0.99	0.99	0.99
ArgJ family	219	219	0.93	0.97	0.95
UreF	218	218	0.89	0.95	0.92
HAMP domain	218	218	0.91	0.91	0.91
Uncharacterised BCR, YnfA/UPF0060 family	216	216	0.99	1	0.99
Peptidase family M28	216	216	0.81	0.9	0.85
Nitrite and sulphite reductase 4Fe-4S domain	215	215	0.93	0.96	0.94
HPr Serine kinase N terminus	214	214	0.95	0.99	0.97
Thymidine kinase	213	213	0.89	0.93	0.91
Ribosomal S3Ae family	213	213	0.93	0.98	0.95
RNA pseudouridylate synthase	212	212	0.83	0.88	0.86
Mammalian taste receptor protein (TAS2R)	211	211	0.98	1	0.99
Leucine carboxyl methyltransferase	211	211	0.89	0.95	0.92
K+-transporting ATPase, c chain	210	210	0.93	0.98	0.95
Domain of unknown function (DUF3552)	210	210	0.97	0.99	0.98
Cytochrome c oxidase subunit III	209	209	0.97	0.98	0.97
Type I GTP cyclohydrolase folE2	208	208	0.94	0.98	0.96
Receptor family ligand binding region	208	208	0.89	0.95	0.92
Peptidase family M41	207	207	0.9	0.96	0.93
SOR/SNZ family	206	206	0.99	0.98	0.98
Cytidine and deoxycytidylate deaminase zinc-binding region	206	206	0.75	0.83	0.79
Protein kinase C terminal domain	205	205	0.96	0.97	0.96
NOL1/NOP2/sun family	204	204	0.87	0.93	0.9
JAB1/Mov34/MPN/PAD-1 ubiquitin protease	204	204	0.81	0.85	0.83
Homoserine O-succinyltransferase	202	202	0.93	0.99	0.96
Eukaryotic aspartyl protease	202	202	0.94	0.97	0.96
Putative undecaprenyl diphosphate synthase	201	201	0.87	0.95	0.91
NifU-like domain	201	201	0.88	0.94	0.91
Bacterial DNA polymerase III alpha subunit	201	201	0.91	0.92	0.92
tRNA pseudouridine synthase D (TruD)	200	200	0.88	0.91	0.89
ThiF family	200	200	0.72	0.81	0.77
ATP-dependent protease La (LON) domain	199	199	0.95	0.97	0.96
Ferric reductase like transmembrane component	199	199	0.85	0.91	0.88
ABC1 family	199	199	0.88	0.92	0.9
wnt family	195	195	0.98	0.99	0.98
Periviscerokinin family	195	195	0.99	0.99	0.99
Reprolysin family propeptide	195	195	0.97	0.98	0.97
gag gene protein p24 (core nucleocapsid protein)	195	195	0.94	0.97	0.96
Arginine-tRNA-protein transferase, C terminus	195	195	0.89	0.96	0.93
Sir2 family	194	194	0.81	0.89	0.85
Arginine-tRNA-protein transferase, N terminus	194	194	0.9	0.96	0.93
Putative SAM-dependent methyltransferase	193	193	0.9	0.96	0.93
Flagellar P-ring protein	191	191	0.97	0.99	0.98
Thrombospondin type 1 domain	190	190	0.97	0.96	0.96
Voltage gated chloride channel	189	189	0.91	0.98	0.94
Demethylmenaquinone methyltransferase	189	189	0.92	0.95	0.93
FAD binding domain	188	188	0.78	0.82	0.8
Protein of unknown function (DUF525)	188	188	0.96	0.99	0.98
DHHC palmitoyltransferase	187	187	0.93	0.95	0.94
B3 DNA binding domain	187	187	0.84	0.85	0.84
Protease inhibitor/seed storage/LTP family	184	184	0.98	0.98	0.98
Predicted Permease Membrane Region	184	184	0.93	0.95	0.94
Malate:quinone oxidoreductase (Mqo)	183	183	0.9	0.95	0.93
Protein of unknown function (DUF1698)	183	183	0.96	0.98	0.97
Glutaminase	182	182	0.88	0.93	0.91
Clp amino terminal domain	182	182	0.92	0.97	0.95
CbiD	182	182	0.87	0.95	0.91
Photosystem II reaction centre T protein	181	181	0.97	0.98	0.98
7 transmembrane receptor (Secretin family)	181	181	0.97	0.97	0.97
TGF-beta propeptide	179	179	0.91	0.96	0.94
Flagellar L-ring protein	179	179	0.9	0.96	0.93
Domain of unknown function DUF	179	179	0.71	0.79	0.75
ZIP Zinc transporter	178	178	0.93	0.94	0.94
Viral (Superfamily 1) RNA helicase	178	178	0.92	0.9	0.91
Prismane/CO dehydrogenase family	178	178	0.96	0.98	0.97
HlyD family secretion protein	178	178	0.89	0.96	0.92
Cytochrome oxidase assembly protein	177	177	0.92	0.94	0.93
Diacylglycerol kinase catalytic domain	175	175	0.9	0.93	0.91
3-octaprenyl-4-hydroxybenzoate carboxy-lyase	172	172	0.91	0.95	0.93
Outer membrane lipoprotein carrier protein LolA	172	172	0.92	0.94	0.93
Cytochrome C assembly protein	172	172	0.92	0.95	0.93
Small Multidrug Resistance protein	171	171	0.96	0.99	0.98
MatE	171	171	0.96	0.96	0.96
Protein of unknown function, DUF480	171	171	0.94	0.96	0.95
Amidinotransferase	171	171	0.89	0.94	0.92
Virulence factor BrkB	170	170	0.88	0.92	0.9
Photosystem I reaction centre subunit IX / PsaJ	170	170	0.97	0.99	0.98
Photosystem II reaction centre I protein (PSII 4.8 kDa protein)	170	170	0.98	0.99	0.99
S-adenosylmethionine-dependent methyltransferase	170	170	0.93	0.96	0.94
MarR family	170	170	0.82	0.92	0.87
Influenza virus nucleoprotein	170	170	0.99	0.99	0.99
Urocanase	168	168	0.95	0.98	0.97
Cytochrome B6-F complex subunit 5	168	168	0.96	0.98	0.97
G-patch domain	168	168	0.82	0.87	0.84
Dehydrogenase E1 component	168	168	0.86	0.97	0.92
SlyX	166	166	0.93	0.97	0.95
DsrE/DsrF-like family	166	166	0.9	0.95	0.92
Disulfide bond formation protein DsbB	164	164	0.93	0.96	0.95
Cation efflux family	164	164	0.9	0.94	0.92
Nicotinate phosphoribosyltransferase (NAPRTase) family	163	163	0.9	0.96	0.93
S-adenosyl-L-methionine-dependent methyltransferase	163	163	0.93	0.94	0.93
ROK family	162	162	0.89	0.94	0.92
Putative DNA-binding protein N-terminus	162	162	0.92	0.96	0.94
Outer membrane lipoprotein LolB	162	162	0.96	0.99	0.97
ARD/ARD family	162	162	0.88	0.96	0.92
Oxidoreductase family, NAD-binding Rossmann fold	161	161	0.78	0.86	0.82
NrdI Flavodoxin like	161	161	0.97	0.97	0.97
SRP54-type protein, GTPase domain	160	160	0.91	0.94	0.93
Phosphotransferase system, EIIC	160	160	0.97	0.99	0.98
Leucine rich repeat N-terminal domain	159	159	0.96	0.99	0.97
Protein of unknown function (DUF441)	159	159	0.92	0.97	0.95
SpoU rRNA Methylase family	158	158	0.72	0.8	0.76
Transcriptional regulator	158	158	0.92	0.93	0.92
Rab-GTPase-TBC domain	158	158	0.81	0.85	0.83
PsbJ	158	158	0.97	0.99	0.98
Tetraspanin family	157	157	0.97	0.98	0.97
DNA gyrase/topoisomerase IV, subunit A	156	156	0.87	0.93	0.9
Septum formation initiator	156	156	0.88	0.97	0.93
SecY translocase	155	155	0.96	0.96	0.96
HIGH Nucleotidyl Transferase	155	155	0.9	0.96	0.93
PetN	154	154	0.98	0.99	0.99
Pyridoxal phosphate biosynthetic protein PdxA	154	154	0.9	0.95	0.93
CheD chemotactic sensory transduction	154	154	0.9	0.94	0.92
ABC-2 type transporter	154	154	0.9	0.92	0.91
FAD binding domain	153	153	0.79	0.9	0.85
Domain of unknown function (DUF3410)	152	152	0.92	0.97	0.94
ATP dependent DNA ligase C terminal region	152	152	0.91	0.89	0.9
Aspartate-ammonia ligase	152	152	0.97	0.98	0.98
Sodium:solute symporter family	151	151	0.98	0.97	0.98
SNARE domain	151	151	0.9	0.96	0.93
Homeobox KN domain	151	151	0.93	0.97	0.95
Protein of unknown function (DUF489)	151	151	0.95	0.97	0.96
DNA ligase N terminus	151	151	0.92	0.93	0.93
Ycf4	150	150	0.97	0.98	0.98
FtsX-like permease family	150	150	0.87	0.94	0.9
FHA domain	150	150	0.8	0.84	0.82
AcrB/AcrD/AcrF family	150	150	0.91	0.96	0.93
Sulfatase	149	149	0.83	0.87	0.85
Dihydrouridine synthase (Dus)	149	149	0.88	0.95	0.92
Succinylglutamate desuccinylase / Aspartoacylase family	149	149	0.88	0.97	0.92
Natural resistance-associated macrophage protein	148	148	0.95	0.97	0.96
Phosphatidylinositol 3- and 4-kinase	147	147	0.86	0.92	0.89
GDSL-like Lipase/Acylhydrolase	146	146	0.86	0.9	0.88
DNA polymerase family B	146	146	0.95	0.97	0.96
Cation transporting ATPase, C-terminus	146	146	0.96	0.98	0.97
Pyridoxal-dependent decarboxylase conserved domain	145	145	0.87	0.94	0.9
NADPH-dependent FMN reductase	145	145	0.75	0.9	0.83
Sulfurtransferase TusA	144	144	0.94	0.97	0.95
Putative N-acetylmannosamine-6-phosphate epimerase	144	144	0.94	0.99	0.96
Protein of unknown function (DUF494)	144	144	0.9	0.97	0.93
Chorismate lyase	144	144	0.92	0.94	0.93
CemA family	144	144	0.97	0.97	0.97
Neuraminidase	143	143	0.98	0.99	0.99
NADH dehydrogenase subunit 2 C-terminus	143	143	0.99	0.98	0.99
Hydrogenase expression/synthesis hypA family	143	143	0.82	0.94	0.88
Protein of unknown function (DUF615)	143	143	0.93	0.97	0.95
60s Acidic ribosomal protein	142	142	0.94	0.96	0.95
Serine dehydratase alpha chain	141	141	0.93	0.97	0.95
Prolyl oligopeptidase family	141	141	0.93	0.96	0.94
Patatin-like phospholipase	141	141	0.83	0.86	0.84
Gram positive anchor	141	141	0.98	0.98	0.98
Glucokinase	141	141	0.93	0.98	0.95
Bacterial protein of unknown function (DUF965)	141	141	0.97	1	0.99
Cytokine-induced anti-apoptosis inhibitor 1, Fe-S biogenesis	141	141	0.92	0.99	0.96
RNA dependent RNA polymerase	140	140	0.96	0.96	0.96
DNA polymerase family B, exonuclease domain	140	140	0.92	0.94	0.93
Catalase-related immune-responsive	140	140	0.97	0.99	0.98
Putative exonuclease, RdgC	139	139	0.94	0.98	0.96
Phosphomethylpyrimidine kinase	139	139	0.88	0.93	0.91
Methyltransferase small domain N-terminal	139	139	0.93	0.96	0.95
Flagellar hook-basal body complex protein FliE	139	139	0.98	0.98	0.98
Protein of unknown function, DUF576	138	138	0.99	1	0.99
Putative zinc- or iron-chelating domain	138	138	0.96	0.97	0.97
Succinylarginine dihydrolase	138	138	0.96	0.99	0.97
Photosystem II reaction centre M protein (PsbM)	137	137	0.94	0.99	0.97
Protein of unknown function (DUF890)	135	135	0.89	0.95	0.92
RasGEF domain	134	134	0.94	0.96	0.95
LrgA family	133	133	0.94	0.98	0.96
Putative helix-turn-helix protein, YlxM / p13 like	132	132	0.96	0.99	0.98
L-seryl-tRNA selenium transferase	132	132	0.91	0.94	0.92
MacB-like periplasmic core domain	132	132	0.91	0.95	0.93
Endonuclease V	132	132	0.88	0.95	0.91
SPFH domain / Band 7 family	131	131	0.86	0.91	0.89
NQR2, RnfD, RnfE family	130	130	0.85	0.88	0.87
Leucine rich repeat N-terminal domain	130	130	0.94	0.96	0.95
Glutamate-cysteine ligase family 2(GCS2)	130	130	0.68	0.88	0.78
Rhomboid family	129	129	0.86	0.9	0.88
Sema domain	128	128	0.95	0.98	0.96
F-box associated	128	128	0.96	0.98	0.97
Protein of unknown function (DUF402)	128	128	0.95	0.98	0.96
Putative transcriptional regulators (Ypuh-like)	128	128	0.93	0.98	0.95
Cytochrome B6-F complex subunit VI (PetL)	127	127	0.88	0.98	0.93
NADH-Ubiquinone oxidoreductase (complex I) subunit C-terminus	127	127	0.98	0.98	0.98
NAC domain	127	127	0.93	0.98	0.96
Ribose/Galactose Isomerase	127	127	0.94	0.98	0.96
Influenza non-structural protein (NS1)	127	127	1	1	1
D-mannonate dehydratase (UxuA)	126	126	0.95	0.98	0.97
Bacterial Na+/H+ antiporter B (NhaB)	126	126	0.96	0.98	0.97
Photosystem II 4 kDa reaction centre component	125	125	0.95	0.98	0.97
ParA/MinD ATPase like	125	125	0.95	0.99	0.97
Tetrahydrodipicolinate succinyltransferase N-terminal	125	125	0.98	0.99	0.98
Lumenal portion of Cytochrome b559, alpha (gene psbE) subunit	125	125	0.99	0.99	0.99
Photosystem II 10 kDa phosphoprotein	124	124	0.96	0.99	0.98
Influenza non-structural protein (NS2)	124	124	0.98	1	0.99
Dynamin family	124	124	0.84	0.89	0.86
Protein of unknown function (DUF444)	124	124	0.91	0.96	0.94
HpcH/HpaI aldolase/citrate lyase family	123	123	0.93	0.99	0.96
Protein of unknown function (DUF964)	123	123	0.96	0.98	0.97
Protein of unknown function (DUF1292)	123	123	0.98	0.98	0.98
Transmembrane amino acid transporter protein	123	123	0.92	0.98	0.95
POT family	122	122	0.95	0.99	0.97
Insulinase (Peptidase family M16)	122	122	0.83	0.84	0.84
Organic solvent tolerance protein	122	122	0.96	0.99	0.98
FdhD/NarQ family	122	122	0.93	0.98	0.95
Brevenin/esculentin/gaegurin/rugosin family	122	122	0.89	0.94	0.91
TIR domain	121	121	0.94	0.96	0.95
DHH family	121	121	0.88	0.92	0.9
Ubiquinone biosynthesis protein COQ7	121	121	0.93	0.98	0.95
Amino acid permease	121	121	0.93	0.95	0.94
DNA topoisomerase	120	120	0.93	0.93	0.93
SCAN domain	120	120	0.97	0.98	0.97
PMP-22/EMP/MP20/Claudin family	120	120	0.95	0.99	0.97
Winged helix-turn-helix transcription repressor, HrcA DNA-binding	120	120	0.95	0.98	0.96
Complex 1 protein (LYR family)	120	120	0.86	0.93	0.9
Isocitrate dehydrogenase kinase/phosphatase (AceK)	120	120	0.98	1	0.99
Viral methyltransferase	119	119	0.97	1	0.99
ScpA/B protein	119	119	0.96	1	0.98
K-box region	119	119	0.91	0.97	0.94
Glutamate-cysteine ligase	119	119	0.92	0.97	0.95
CorA-like Mg2+ transporter protein	119	119	0.89	0.96	0.92
Chlorophyll A-B binding protein	119	119	0.9	0.96	0.93
AUX/IAA family	119	119	0.92	0.94	0.93
FtsK/SpoIIIE family	118	118	0.9	0.95	0.92
37-kD nucleoid-associated bacterial protein	117	117	0.9	0.97	0.94
PcrB family	116	116	0.91	0.98	0.94
PAP2 superfamily	116	116	0.78	0.84	0.81
ATP synthase protein 8	116	116	0.94	0.97	0.96
ATP synthase (E/31 kDa) subunit	115	115	0.93	0.94	0.93
Snf7	115	115	0.93	0.97	0.95
Periplasmic glucan biosynthesis protein, MdoG	115	115	0.98	0.99	0.99
Retroviral envelope protein	115	115	0.96	0.96	0.96
Influenza Matrix protein (M2)	115	115	0.99	1	1
Domain of unknown function (DUF370)	115	115	0.94	0.97	0.96
RnfH family Ubiquitin	114	114	0.96	0.99	0.97
Peptidase family M1	114	114	0.95	0.97	0.96
Proto-chlorophyllide reductase 57 kD subunit	114	114	0.89	0.96	0.92
ATP synthase subunit D	114	114	0.88	0.93	0.9
L-arabinose isomerase	114	114	0.95	0.99	0.97
Peptide hormone	113	113	0.95	0.99	0.97
Dipeptidyl peptidase IV (DPP IV) N-terminal region	113	113	0.98	1	0.99
Adaptin N terminal region	113	113	0.96	0.98	0.97
Protein export membrane protein	112	112	0.86	0.89	0.88
Ribosomal protein S8e	112	112	0.92	0.99	0.96
MHC_I C-terminus	112	112	0.97	1	0.99
Glutathione peroxidase	112	112	0.9	0.96	0.93
Protein of unknown function (DUF1273)	112	112	0.96	0.98	0.97
Polysaccharide deacetylase	111	111	0.87	0.9	0.89
ADAM cysteine-rich	111	111	0.97	0.98	0.98
Malonate decarboxylase delta subunit (MdcD)	111	111	0.92	0.97	0.95
Plexin repeat	110	110	0.95	0.98	0.96
Myosin tail	110	110	0.97	0.98	0.98
Isochorismatase family	110	110	0.84	0.95	0.89
FliW protein	110	110	0.9	0.95	0.93
Trans-2-enoyl-CoA reductase catalytic region	110	110	0.96	0.99	0.98
Enoyl reductase FAD binding domain	110	110	0.95	0.99	0.97
Connexin	110	110	0.95	0.98	0.96
PEP-utilising enzyme, mobile domain	109	109	0.89	0.94	0.92
Inositol monophosphatase family	109	109	0.72	0.87	0.79
Cytidine and deoxycytidylate deaminase zinc-binding region	109	109	0.98	0.99	0.99
Atrial natriuretic peptide	109	109	0.95	1	0.98
Ligand-gated ion channel	108	108	0.93	0.98	0.95
GRAM domain	108	108	0.83	0.88	0.86
Influenza RNA-dependent RNA polymerase subunit PB2	108	108	0.99	0.98	0.99
DNA gyrase B subunit, carboxyl terminus	108	108	0.93	0.95	0.94
7 transmembrane sweet-taste receptor of 3 GCPR	108	108	0.92	0.99	0.95
Triose-phosphate Transporter family	107	107	0.91	0.93	0.92
FtsH Extracellular	107	107	0.93	0.97	0.95
Influenza RNA-dependent RNA polymerase subunit PB1	107	107	0.99	0.96	0.98
Protein of unknown function (DUF904)	107	107	0.99	0.98	0.99
Uncharacterized protein conserved in bacteria (DUF2309)	107	107	0.91	0.95	0.93
CDP-alcohol phosphatidyltransferase	107	107	0.86	0.85	0.86
Uncharacterised protein family (UPF0182)	106	106	0.91	0.97	0.94
TonB dependent receptor	106	106	0.97	1	0.99
Selenocysteine synthase N terminal	106	106	0.91	0.97	0.94
von Willebrand factor type C domain	105	105	0.97	0.99	0.98
Salt stress response/antifungal	105	105	0.9	0.98	0.94
SpoVG	105	105	0.91	0.98	0.95
Pyruvate kinase, barrel domain	105	105	0.9	0.9	0.9
Cell division protein FtsQ	105	105	0.82	0.8	0.81
Eukaryotic elongation factor 5A hypusine, DNA-binding OB fold	105	105	0.93	0.97	0.95
Trehalase	104	104	0.95	0.99	0.97
Ribosomal family S4e	104	104	0.9	0.94	0.92
Influenza RNA-dependent RNA polymerase subunit PA	104	104	0.93	0.98	0.96
YCF9	103	103	0.91	0.98	0.95
Ribonucleotide reductase, barrel domain	103	103	0.78	0.89	0.83
PA domain	103	103	0.83	0.89	0.86
Hormone receptor domain	103	103	0.91	0.98	0.95
Protein of unknown function (DUF1250)	103	103	0.96	1	0.98
DHHA2 domain	103	103	0.93	0.97	0.95
CsbD-like	103	103	0.94	0.94	0.94
Coenzyme Q (ubiquinone) biosynthesis protein Coq4	103	103	0.94	0.96	0.95
POTRA domain, FtsQ-type	102	102	0.77	0.79	0.78
Latrophilin/CL-1-like GPS domain	102	102	0.97	0.99	0.98
Protein of unknown function (DUF1447)	102	102	0.97	1	0.99
Ammonium Transporter Family	102	102	0.94	0.97	0.96
DJ-1/PfpI family	101	101	0.76	0.88	0.82
CutC family	101	101	0.94	0.98	0.96
Dolichyl-phosphate-mannose-protein mannosyltransferase	100	100	0.96	0.99	0.98
Malate synthase	100	100	0.89	0.97	0.93
Laminin EGF-like (Domains III and V)	100	100	0.9	0.95	0.93
Bacterial flagellin N-terminal helical region	100	100	0.98	0.98	0.98
FecCD transport family	100	100	0.93	0.98	0.96
Uncharacterised ACR (DUF711)	100	100	0.98	0.98	0.98
Protein of unknown function (DUF1445)	100	100	0.9	0.96	0.93
Thiopurine S-methyltransferase (TPMT)	99	99	0.93	0.99	0.96
Syd protein (SUKH-2)	99	99	0.87	0.95	0.91
Prefoldin subunit	99	99	0.92	0.98	0.95
Pectinesterase	99	99	0.92	0.97	0.94
Bacterial flagellin C-terminal helical region	99	99	0.98	0.98	0.98
Protein of unknown function (DUF1414)	99	99	0.92	0.98	0.95
Uncharacterized protein family, UPF0114	98	98	0.96	1	0.98
UAA transporter family	98	98	0.95	1	0.97
SAP domain	98	98	0.9	0.86	0.88
OstA-like protein	98	98	0.94	0.94	0.94
NADH dehydrogenase subunit 5 C-terminus	98	98	0.94	0.96	0.95
Protein of unknown function (DUF1342)	98	98	0.8	0.91	0.85
Cadherin cytoplasmic region	98	98	0.94	0.98	0.96
Uncharacterised protein family (UPF0154)	97	97	0.96	1	0.98
Tryptophan 2,3-dioxygenase	97	97	0.88	0.95	0.91
Synaptobrevin	97	97	0.78	0.91	0.85
Sodium:neurotransmitter symporter family	97	97	0.96	0.99	0.97
Sigma-70 region 3	97	97	0.86	0.93	0.89
Ribosomal protein L24e	97	97	0.96	1	0.98
Fz domain	97	97	0.97	0.98	0.97
chorismate binding enzyme	97	97	0.78	0.76	0.77
Formin Homology 2 Domain	96	96	0.98	0.97	0.97
Uncharacterised protein family (UPF0270)	95	95	0.96	0.99	0.97
Ribosomal L15	95	95	0.95	0.98	0.96
Protein of unknown function DUF84	95	95	0.84	0.92	0.88
LysE type translocator	95	95	0.92	0.98	0.95
JmjC domain, hydroxylase	95	95	0.95	0.96	0.95
Glycosyl transferase family 8	95	95	0.88	0.95	0.92
DivIVA protein	95	95	0.99	0.99	0.99
Surface antigen	95	95	0.89	0.93	0.91
Annexin	95	95	0.89	0.95	0.92
MYND finger	94	94	0.96	0.97	0.96
Cell division protein ZapA	94	94	0.91	0.95	0.93
Nitrate reductase delta subunit	94	94	0.82	0.91	0.87
MIF4G domain	94	94	0.89	0.94	0.91
Branched-chain amino acid transport system / permease component	94	94	0.95	0.97	0.96
Septin	93	93	0.9	0.95	0.92
Photosystem I reaction centre subunit VIII	93	93	0.91	0.98	0.95
Glycosyl hydrolases family 35	93	93	0.97	0.99	0.98
Ppx/GppA phosphatase family	92	92	0.89	0.91	0.9
Phosphoenolpyruvate carboxykinase	92	92	0.95	0.99	0.97
Uncharacterized protein conserved in bacteria (DUF2179)	92	92	0.9	0.91	0.91
Respiratory-chain NADH dehydrogenase 51 Kd subunit	92	92	0.77	0.84	0.8
Frog antimicrobial peptide	92	92	0.75	0.92	0.84
Ribosomal protein S6e	91	91	0.86	0.96	0.91
Carbohydrate kinase	91	91	0.87	0.96	0.91
TYA transposon protein	90	90	0.99	1	0.99
Lactonase, 7-bladed beta-propeller	90	90	0.91	0.94	0.93
Protein of unknown function (DUF1450)	90	90	0.96	1	0.98
YdjC-like protein	89	89	0.92	0.94	0.93
Alpha conotoxin precursor	89	89	0.98	1	0.99
Root hair defective 3 GTP-binding protein (RHD3)	89	89	0.91	0.97	0.94
Prefoldin subunit	89	89	0.85	0.93	0.89
PAZ domain	89	89	0.9	0.97	0.93
HB1, ASXL, restriction endonuclease HTH domain	89	89	0.99	1	0.99
FBD	89	89	0.99	0.99	0.99
Domain of unknown function (DUF3378)	89	89	0.93	0.97	0.95
Maintenance of mitochondrial structure and function	88	88	0.81	0.93	0.87
Fes/CIP4, and EFC/F-BAR homology domain	88	88	0.91	0.95	0.93
Protein of unknown function (DUF972)	88	88	0.95	0.98	0.97
ParB-like nuclease domain	87	87	0.86	0.89	0.87
NLI interacting factor-like phosphatase	87	87	0.85	0.89	0.87
Cell cycle protein	87	87	0.94	0.99	0.97
Protein involved in formate dehydrogenase formation	87	87	0.93	0.97	0.95
Septation ring formation regulator, EzrA	87	87	0.98	1	0.99
ECF-type riboflavin transporter, S component	87	87	0.98	0.99	0.98
Conserved hypothetical protein 698	87	87	0.98	0.97	0.97
Ribosomal S17	86	86	0.87	0.98	0.92
FadR C-terminal domain	86	86	0.97	1	0.98
Protein of unknown function (DUF3650)	86	86	0.99	1	0.99
Uncharacterized protein conserved in bacteria (DUF2057)	86	86	0.9	0.97	0.93
Telomere recombination	85	85	0.56	0.72	0.64
SNARE associated Golgi protein	85	85	0.86	0.88	0.87
Ribosomal protein L31e	85	85	0.95	0.96	0.96
Ribulose-1,5-bisphosphate carboxylase small subunit	85	85	0.99	1	0.99
Phosphatidylinositol-specific phospholipase C, X domain	85	85	0.88	0.95	0.92
Pancreatic hormone peptide	85	85	0.98	0.99	0.98
Protein of unknown function (DUF496)	85	85	0.98	0.98	0.98
Tropomyosin	84	84	0.98	0.98	0.98
NADH-ubiquinone oxidoreductase chain 4, amino terminus	84	84	0.93	0.99	0.96
Oligopeptide/dipeptide transporter, C-terminal region	84	84	0.95	0.95	0.95
homogentisate 1,2-dioxygenase	84	84	0.98	0.98	0.98
Beta-eliminating lyase	84	84	0.88	0.94	0.91
Fumarylacetoacetate (FAA) hydrolase family	83	83	0.87	0.94	0.9
eIF-6 family	83	83	0.93	0.95	0.94
Plant protein of unknown function (DUF825)	83	83	0.99	1	0.99
Guanylyl transferase CofC like	83	83	0.88	0.9	0.89
Uncharacterised protein family (UPF0231)	82	82	0.93	0.99	0.96
Papillomavirus helicase	82	82	0.96	0.95	0.96
MCM2/3/5 family	82	82	0.91	0.98	0.95
Glycosyltransferase family 29 (sialyltransferase)	82	82	0.93	0.99	0.96
Glycosyltransferase family 20	82	82	0.9	0.96	0.93
Galactosyltransferase	82	82	0.88	0.94	0.91
Acyltransferase family	82	82	0.91	0.98	0.95
Uncharacterised protein family (UPF0227)	81	81	0.91	0.98	0.94
Uncharacterised protein family (UPF0181)	81	81	0.99	0.99	0.99
ENV polyprotein (coat polyprotein)	81	81	0.93	0.98	0.95
Thymidylate synthase complementing protein	81	81	0.84	0.98	0.91
Sigma-70 factor, region 1.2	81	81	0.88	0.93	0.9
SecE/Sec61-gamma subunits of protein translocation complex	81	81	0.93	0.98	0.95
Domain of Unknown function (DUF542)	81	81	0.94	0.99	0.96
Pup-ligase protein	81	81	0.98	1	0.99
Late Protein L2	81	81	0.99	1	0.99
e3 binding domain	81	81	0.9	0.91	0.91
Protein of unknown function, DUF412	81	81	0.95	0.96	0.96
Putative integral membrane protein conserved region (DUF2404)	81	81	0.95	0.98	0.96
Alpha crystallin A chain, N terminal	81	81	0.96	0.99	0.98
Insect cuticle protein	81	81	1	0.99	0.99
VPR/VPX protein	80	80	0.99	1	0.99
Ureidoglycolate hydrolase	80	80	0.91	0.94	0.93
Ribosomal L39 protein	80	80	0.91	0.98	0.94
E1 Protein, N terminal domain	80	80	0.99	0.99	0.99
O-methyltransferase	80	80	0.85	0.89	0.87
Eukaryotic and archaeal DNA primase small subunit	80	80	0.75	0.79	0.77
CoA-transferase family III	80	80	0.94	0.95	0.94
Caveolin	80	80	0.94	0.96	0.95
Zona pellucida-like domain	79	79	0.95	0.99	0.97
Ycf1	79	79	0.99	0.96	0.97
Ribosomal protein L37e	79	79	0.99	0.99	0.99
HSF-type DNA-binding	79	79	0.91	0.95	0.93
E7 protein, Early protein	79	79	0.95	1	0.97
Uncharacterised protein, DegV family COG1307	79	79	0.81	0.94	0.87
Condensation domain	79	79	0.91	0.95	0.93
Der GTPase activator (YihI)	78	78	0.95	0.96	0.96
VHS domain	78	78	0.97	0.99	0.98
TENA/THI-4/PQQC family	78	78	0.92	0.94	0.93
Surface antigen variable number repeat	78	78	0.92	0.94	0.93
E2 (early) protein, N terminal	78	78	0.92	0.96	0.94
Peptidase family M50	78	78	0.77	0.91	0.84
Mononegavirales RNA dependent RNA polymerase	78	78	0.95	0.97	0.96
MoaE protein	78	78	0.76	0.86	0.81
Uncharacterized protein conserved in bacteria (DUF2129)	78	78	0.94	0.99	0.96
Uncharacterised protein family (UPF0223)	77	77	0.96	1	0.98
GlcNAc-PI de-N-acetylase	77	77	0.83	0.94	0.88
Met-10+ like-protein	77	77	0.86	0.88	0.87
KicB killing factor	77	77	0.95	0.95	0.95
Envelope glycoprotein GP120	77	77	0.99	1	0.99
Fusaric acid resistance protein family	77	77	0.87	0.94	0.9
Ferric uptake regulator family	77	77	0.9	0.94	0.92
NADP oxidoreductase coenzyme F420-dependent	77	77	0.83	0.86	0.84
Early Protein (E6)	77	77	0.99	1	0.99
Cytochrome c552	77	77	0.96	0.96	0.96
ATP:dephospho-CoA triphosphoribosyl transferase	77	77	0.86	0.92	0.89
von Willebrand factor type D domain	76	76	0.95	0.96	0.95
Ribosomal L40e family	76	76	0.97	0.99	0.98
Ribosomal protein L21e	76	76	0.95	0.97	0.96
REV protein (anti-repression trans-activator protein)	76	76	0.97	1	0.99
Phospholipase D Active site motif	76	76	0.84	0.8	0.82
3C cysteine protease (picornain 3C)	76	76	0.97	0.96	0.97
MukB N-terminal	76	76	0.93	0.99	0.96
Negative regulator of genetic competence (MecA)	76	76	0.95	1	0.97
Lipase (class 3)	76	76	0.86	0.95	0.9
Domain found in IF2B/IF5	76	76	0.86	0.95	0.9
Piwi domain	75	75	0.91	0.95	0.93
Peptidase family S51	75	75	0.81	0.97	0.89
Myosin tail	75	75	0.97	1	0.99
IBR domain	75	75	0.95	0.99	0.97
Histidine phosphatase superfamily (branch 2)	75	75	0.89	0.91	0.9
Dynamin GTPase effector domain	75	75	0.89	0.96	0.93
Flagella basal body rod protein	75	75	0.92	0.96	0.94
Dynamin central region	75	75	0.95	0.97	0.96
Uncharacterized protein conserved in bacteria (DUF2317)	75	75	0.92	0.99	0.95
Coiled coil	75	75	0.97	1	0.99
Anthranilate synthase component I, N terminal region	75	75	0.87	0.91	0.89
Huwentoxin-II family	74	74	0.96	0.97	0.97
GINS complex protein	74	74	0.78	0.89	0.84
Ribosomal protein L32	74	74	0.85	0.99	0.92
Ethanolamine ammonia-lyase light chain (EutC)	74	74	0.86	0.96	0.91
Putative esterase	74	74	0.89	0.95	0.92
Ecotin	74	74	0.91	0.96	0.93
Protein of unknown function (DUF3461)	74	74	0.93	1	0.97
Exportin 1-like protein	73	73	0.97	1	0.99
Phosphate-starvation-inducible E	73	73	0.93	0.99	0.96
Peptidase family M3	73	73	0.96	1	0.98
Phospholipid methyltransferase	73	73	0.89	0.93	0.91
OmpA family	73	73	0.77	0.84	0.8
Fatty acid hydroxylase superfamily	73	73	0.86	0.88	0.87
Transactivating regulatory protein (Tat)	72	72	0.97	1	0.99
Fe-S metabolism associated domain	72	72	0.92	0.96	0.94
L-rhamnose isomerase (RhaA)	72	72	0.96	1	0.98
Eukaryotic translation initiation factor 3 subunit G	72	72	0.97	1	0.99
Domain of unknown function (DUF947)	72	72	0.99	1	0.99
Protein of unknown function (DUF445)	72	72	0.93	0.97	0.95
Protein of unknown function DUF134	72	72	0.82	0.92	0.87
CRISPR associated protein Cas2	72	72	0.79	0.9	0.85
Cecropin family	72	72	0.96	0.97	0.97
African swine fever virus multigene family 360 protein	72	72	0.96	1	0.98
Calpain family cysteine protease	71	71	0.93	1	0.96
Organiser of macrodomain of Terminus of chromosome	71	71	0.96	0.99	0.97
Glycosyl transferase WecB/TagA/CpsF family	71	71	0.97	0.97	0.97
Negative factor, (F-Protein) or Nef	71	71	0.96	0.99	0.97
Eukaryotic translation initiation factor eIF2A	71	71	0.94	0.96	0.95
Domain of unknown function (DUF336)	71	71	0.92	0.97	0.94
Carboxymuconolactone decarboxylase family	71	71	0.89	0.94	0.92
Glycoprotein VP7	70	70	0.97	1	0.99
Sulfate transporter family	70	70	0.91	0.97	0.94
Ribosomal protein S24e	70	70	0.87	0.97	0.92
Phosphoenolpyruvate-dependent sugar phosphotransferase system, EIIA 2	70	70	0.77	0.87	0.82
Major prion protein bPrPp - N terminal	70	70	1	0.97	0.99
Alpha/beta hydrolase of unknown function (DUF1100)	70	70	0.93	0.96	0.94
DEAD_2	70	70	0.87	0.96	0.91
CUE domain	70	70	0.86	0.93	0.89
Cytidylyltransferase family	70	70	0.87	0.94	0.91
Basic region leucine zipper	70	70	0.89	0.96	0.92
AsnC family	70	70	0.84	0.96	0.9
Adaptor complexes medium subunit family	70	70	0.87	0.94	0.91
Tim17/Tim22/Tim23/Pmp24 family	69	69	0.83	0.86	0.84
Cell division inhibitor SulA	69	69	0.97	0.99	0.98
Phosphatidylinositol-specific phospholipase C, Y domain	69	69	0.94	1	0.97
Type I phosphodiesterase / nucleotide pyrophosphatase	69	69	0.88	0.97	0.93
Fungalysin metallopeptidase (M36)	69	69	0.99	1	0.99
UNC-6/NTR/C345C module	69	69	0.96	1	0.98
MBOAT, membrane-bound O-acyltransferase family	69	69	0.88	0.96	0.92
Flagellar transcriptional activator (FlhD)	69	69	0.96	1	0.98
Firmicute fructose-1,6-bisphosphatase	69	69	0.97	0.97	0.97
DsrH like protein	69	69	0.9	0.96	0.93
CPSF A subunit region	69	69	0.9	0.99	0.94
N2,N2-dimethylguanosine tRNA methyltransferase	68	68	0.87	0.93	0.9
Pescadillo N-terminus	68	68	0.99	1	0.99
Homeobox associated leucine zipper	68	68	0.97	1	0.99
F-actin capping protein alpha subunit	68	68	0.93	0.99	0.96
Protein of unknown function (DUF986)	68	68	0.96	0.99	0.97
Protein of unknown function (DUF436)	68	68	0.94	0.99	0.96
Uncharacterised protein family (UPF0259)	67	67	0.97	0.99	0.98
Toxin with inhibitor cystine knot ICK or Knottin scaffold	67	67	0.99	1	0.99
RNA 2-phosphotransferase, Tpt1 / KptA family	67	67	0.78	0.81	0.79
Photosystem II complex subunit Ycf12	67	67	0.96	1	0.98
Protein of unknown function (DUF1253)	67	67	0.96	1	0.98
DNA polymerase (viral) N-terminal domain	67	67	0.99	1	0.99
DNA polymerase (viral) C-terminal domain	67	67	0.93	1	0.96
DisA bacterial checkpoint controller nucleotide-binding	67	67	0.91	0.94	0.93
Inhibitor of apoptosis-promoting Bax1	67	67	0.91	0.99	0.95
Outer Capsid protein VP4 (Hemagglutinin)	66	66	0.98	1	0.99
Retroviral Vif (Viral infectivity) protein	66	66	0.92	0.98	0.95
Uncharacterised protein family (UPF0253)	66	66	0.89	0.98	0.94
Uncharacterised protein family UPF0052	66	66	0.73	0.88	0.8
Ribosomal L37ae protein family	66	66	0.89	0.98	0.94
Eukaryotic porin	66	66	0.82	0.97	0.89
Transcription termination factor nusG	66	66	0.97	1	0.98
Sodium/calcium exchanger protein	66	66	0.94	0.98	0.96
Flavoprotein	66	66	0.71	0.83	0.77
Ferredoxin-dependent bilin reductase	66	66	0.89	0.97	0.93
Pre-mRNA cleavage complex II protein Clp1	66	66	0.89	0.91	0.9
CHD5-like protein	66	66	0.85	0.97	0.91
Cellulose synthase	66	66	0.88	0.97	0.92
WH2 motif	65	65	0.98	0.95	0.97
Major surface antigen from hepadnavirus	65	65	0.98	1	0.99
TFIIE alpha subunit	65	65	0.89	0.91	0.9
TatD related DNase	65	65	0.82	0.88	0.85
Oxysterol-binding protein	65	65	0.92	1	0.96
OTU-like cysteine protease	65	65	0.78	0.91	0.85
Flavin-binding monooxygenase-like	65	65	0.86	0.94	0.9
FATC domain	65	65	1	1	1
Peptidase	65	65	0.97	0.98	0.98
Defensin propeptide	65	65	0.92	1	0.96
Magi peptide toxin family	64	64	0.97	0.97	0.97
Nine Cysteines Domain of family 3 GPCR	64	64	0.94	0.97	0.95
Sugar efflux transporter for intercellular exchange	64	64	0.94	0.97	0.95
Miro-like protein	64	64	0.78	0.84	0.81
Putative methyltransferase	64	64	0.84	0.91	0.88
Flagellar protein FliT	64	64	0.88	0.98	0.93
Domain of unknown function (DUF3393)	64	64	0.95	0.97	0.96
Cullin family	64	64	0.86	0.86	0.86
ATP synthase (F/14-kDa) subunit	64	64	0.83	0.92	0.88
7tm Odorant receptor	64	64	0.88	0.98	0.93
AN1-like Zinc finger	63	63	0.94	0.94	0.94
Tagatose 6 phosphate kinase	63	63	0.98	1	0.99
X-Pro dipeptidyl-peptidase (S15 family)	63	63	0.97	0.97	0.97
Glucose-regulated metallo-peptidase M90	63	63	0.94	0.98	0.96
Antimicrobial peptide resistance and lipid A acylation protein PagP	63	63	0.9	0.98	0.94
Protein of unknown function, DUF440	63	63	0.92	0.97	0.94
Protein of unknown function (DUF1656)	63	63	0.94	0.98	0.96
Protein of unknown function DUF111	63	63	0.9	0.95	0.93
Transcriptional regulator Crl	63	63	0.97	0.98	0.98
Universal stress protein B (UspB)	62	62	0.94	0.97	0.95
Tryptophan/tyrosine permease family	62	62	0.95	0.98	0.97
SEA domain	62	62	0.94	0.89	0.91
Ribosomal protein S28e	62	62	0.92	0.97	0.94
Melibiase	62	62	0.94	0.92	0.93
KR domain	62	62	0.95	1	0.98
Hypoxia induced protein conserved region	62	62	0.73	0.87	0.8
Protein of unknown function (DUF1054)	62	62	0.89	0.98	0.94
Coronavirus nucleocapsid protein	62	62	0.95	1	0.98
Amiloride-sensitive sodium channel	62	62	0.9	0.98	0.94
Bacterial extracellular solute-binding protein	61	61	0.85	0.92	0.89
GRAS domain family	61	61	0.9	0.92	0.91
Eukaryotic translation initiation factor 3 subunit 7 (eIF-3)	61	61	0.97	1	0.98
Protein of unknown function (DUF359)	61	61	0.82	0.9	0.86
Double-stranded DNA-binding domain	61	61	0.95	0.97	0.96
Cytochrome C biogenesis protein transmembrane region	61	61	0.85	0.97	0.91
Cysteine-rich domain	61	61	0.97	0.98	0.98
VWA domain containing CoxE-like protein	60	60	0.98	0.97	0.98
Deuterolysin metalloprotease (M35) family	60	60	0.88	1	0.94
Porphyromonas-type peptidyl-arginine deiminase	60	60	0.85	0.97	0.91
Memo-like protein	60	60	0.9	0.93	0.92
LMBR1-like membrane protein	60	60	0.93	1	0.97
Fusion glycoprotein F0	60	60	0.98	1	0.99
L-fucose isomerase, second N-terminal domain	60	60	0.98	1	0.99
L-fucose isomerase, first N-terminal domain	60	60	0.97	1	0.98
CutA1 divalent ion tolerance protein	60	60	0.93	0.95	0.94
2-phosphosulpholactate phosphatase	60	60	0.87	0.95	0.91
Uncharacterised protein family (UPF0370)	59	59	0.95	0.98	0.97
SRP19 protein	59	59	0.85	0.95	0.9
Pup-like protein	59	59	0.98	1	0.99
2,3-bisphosphoglycerate-independent phosphoglycerate mutase	59	59	0.9	0.95	0.92
Peptidase family C54	59	59	0.9	0.95	0.92
Nucleosome assembly protein (NAP)	59	59	0.97	0.95	0.96
Protein of unknown function (DUF3582)	59	59	0.93	0.97	0.95
Cut8 six-helix bundle	59	59	0.88	0.98	0.93
Apoptosis regulator proteins, Bcl-2 family	59	59	0.78	0.9	0.84
ArsC family	59	59	0.78	0.88	0.83
Permease family	58	58	0.84	0.9	0.87
WzyE protein	58	58	0.95	0.98	0.97
Reticulon	58	58	0.9	0.88	0.89
Peptidase S7, Flavivirus NS3 serine protease	58	58	0.93	0.93	0.93
Na(+)-translocating NADH-quinone reductase subunit A (NQRA)	58	58	0.88	1	0.94
4-alpha-L-fucosyltransferase glycosyl transferase group 56	58	58	0.97	0.98	0.97
Frizzled/Smoothened family membrane region	58	58	0.93	0.95	0.94
Iron-containing alcohol dehydrogenase	58	58	0.91	0.91	0.91
Eukaryotic translation initiation factor 3 subunit 8 N-terminus	58	58	0.97	1	0.98
Domain of unknown function DUF108	58	58	0.74	0.81	0.78
Chlorite dismutase	58	58	0.91	1	0.96
Animal haem peroxidase	58	58	0.93	0.95	0.94
Tubulin-tyrosine ligase family	57	57	0.86	0.93	0.89
D-aminoacyl-tRNA deacylase	57	57	0.84	0.98	0.91
RUN domain	57	57	0.91	1	0.96
Ribosomal protein S27	57	57	0.93	0.98	0.96
L-rhamnose-proton symport protein (RhaT)	57	57	0.98	0.98	0.98
Phosphate acetyl/butaryl transferase	57	57	0.75	0.93	0.84
Lipopolysaccharide-assembly	57	57	0.91	0.93	0.92
Integrin alpha	57	57	0.98	0.98	0.98
Indigoidine synthase A like protein	57	57	0.95	1	0.97
Plasma-membrane choline transporter	57	57	0.95	0.96	0.96
Auxin response factor	57	57	0.96	0.96	0.96
S-adenosylmethionine synthetase (AdoMet synthetase)	57	57	0.95	0.98	0.96
SigmaW regulon antibacterial	56	56	0.96	1	0.98
Trans-activation protein X	56	56	0.95	1	0.97
Viral family 110	56	56	0.96	1	0.98
Sec1 family	56	56	0.89	0.91	0.9
Regulator of RNA polymerase sigma(70) subunit, Rsd/AlgQ	56	56	0.96	1	0.98
Ribosomal protein L34e	56	56	0.8	0.95	0.88
Viral RNA dependent RNA polymerase	56	56	0.95	1	0.97
Poly(ADP-ribose) polymerase catalytic domain	56	56	0.89	0.91	0.9
Myc amino-terminal region	56	56	0.96	0.98	0.97
MerR family regulatory protein	56	56	0.79	0.84	0.81
Haemagglutinin-neuraminidase	56	56	0.95	1	0.97
Galactose binding lectin domain	56	56	0.93	0.95	0.94
Intermediate filament head (DNA binding) region	56	56	0.96	0.98	0.97
Uncharacterized protein conserved in bacteria (DUF2312)	56	56	0.91	0.98	0.95
Protein of unknown function (DUF1507)	56	56	0.96	1	0.98
Protein of unknown function (DUF1283)	56	56	0.91	0.98	0.95
DNA polymerase family A	56	56	0.84	0.93	0.88
Putative cyclase	56	56	0.93	0.96	0.95
Cathelicidin	56	56	0.86	0.98	0.92
Calcitonin / CGRP / IAPP family	56	56	0.82	0.96	0.89
Histone-binding protein RBBP4 or subunit C of CAF1 complex	56	56	0.95	1	0.97
7tm Chemosensory receptor	56	56	0.89	0.95	0.92
3-hydroxyanthranilic acid dioxygenase	56	56	0.91	1	0.96
Papain like viral protease	55	55	1	1	1
Uncharacterised protein family (UPF0262)	55	55	0.85	0.95	0.9
Trehalose-phosphatase	55	55	0.71	0.87	0.79
GTPase-activator protein for Ras-like GTPase	55	55	0.91	0.96	0.94
Coronavirus endopeptidase C30	55	55	0.98	1	0.99
RNA synthesis protein NSP10	55	55	0.98	1	0.99
Mab-21 protein	55	55	0.89	0.96	0.93
Gonadotropin-releasing hormone	55	55	0.87	1	0.94
Glycosyl hydrolases family 31	55	55	0.98	0.95	0.96
Protein of unknown function (DUF3815)	55	55	0.96	0.96	0.96
Protein of unknown function (DUF3722)	55	55	0.96	1	0.98
Protein of unknown function (DUF2392)	55	55	0.87	0.95	0.91
CobD/Cbib protein	55	55	0.89	0.96	0.93
CD36 family	55	55	0.95	1	0.97
Agouti protein	55	55	0.96	0.98	0.97
Topoisomerase DNA binding C4 zinc finger	54	54	0.94	0.94	0.94
tRNA-splicing ligase RtcB	54	54	0.96	0.94	0.95
Potyvirus coat protein	54	54	0.87	0.91	0.89
Nucleolar RNA-binding protein, Nop10p family	54	54	0.93	0.98	0.95
Neugrin	54	54	0.96	1	0.98
MAGE family	54	54	0.87	0.93	0.9
Neurohypophysial hormones, N-terminal Domain	54	54	1	1	1
Protein of unknown function DUF91	54	54	0.85	0.98	0.92
Putative diphthamide synthesis protein	54	54	0.91	0.94	0.93
Urm1 (Ubiquitin related modifier)	53	53	0.92	1	0.96
TB2/DP1, HVA22 family	53	53	0.83	0.91	0.87
Peptidyl-tRNA hydrolase PTH2	53	53	0.92	0.94	0.93
Protamine P1	53	53	0.96	0.98	0.97
Penicillin-insensitive murein endopeptidase	53	53	0.94	0.98	0.96
Putative snoRNA binding domain	53	53	0.91	0.98	0.94
NIF3 (NGG1p interacting factor 3)	53	53	0.53	0.68	0.6
Sodium:sulfate symporter transmembrane region	53	53	0.98	1	0.99
Malate/L-lactate dehydrogenase	53	53	0.91	0.98	0.94
Hydroxymethylglutaryl-coenzyme A reductase	53	53	0.89	0.94	0.92
Fasciclin domain	53	53	0.85	0.83	0.84
Protein of unknown function (DUF619)	53	53	0.89	0.96	0.92
Putative integral membrane protein DUF46	53	53	0.96	1	0.98
Coronavirus M matrix/glycoprotein	53	53	0.94	1	0.97
BCCT family transporter	53	53	1	1	1
Arginine N-succinyltransferase beta subunit	53	53	0.96	0.96	0.96
AMMECR1	53	53	0.81	0.89	0.85
Sulfakinin family	52	52	1	1	1
Reverse transcriptase (RNA-dependent DNA polymerase)	52	52	0.94	0.92	0.93
COP9 signalosome, subunit CSN8	52	52	0.81	0.96	0.88
Olfactomedin-like domain	52	52	0.85	0.98	0.91
Nitrogen fixation protein NifW	52	52	0.94	0.96	0.95
LBP / BPI / CETP family, N-terminal domain	52	52	0.96	1	0.98
Laminin N-terminal (Domain VI)	52	52	0.96	0.96	0.96
Dextransucrase DSRB	52	52	0.98	1	0.99
Disulphide isomerase	52	52	0.98	1	0.99
Cytochrome c oxidase assembly protein CtaG/Cox11	52	52	0.83	0.94	0.88
Bombinin	52	52	0.96	1	0.98
6-carboxyhexanoate--CoA ligase	52	52	0.85	0.96	0.9
Alpha-2-macroglobulin family N-terminal region	52	52	0.96	0.94	0.95
Vacuolar sorting protein 9 (VPS9) domain	51	51	0.88	0.9	0.89
UTP--glucose-1-phosphate uridylyltransferase	51	51	0.8	0.92	0.86
ResB-like family	51	51	0.82	0.9	0.86
mRNA capping enzyme	51	51	0.88	0.96	0.92
PEP-utilising enzyme, N-terminal	51	51	0.92	0.94	0.93
Sodium / potassium ATPase beta chain	51	51	0.96	1	0.98
Viral movement protein (MP)	51	51	0.86	0.92	0.89
HCO3- transporter family	51	51	0.98	1	0.99
Glycosyltransferase family 10 (fucosyltransferase)	51	51	0.88	0.98	0.93
Protein of unknown function (DUF1516)	51	51	0.96	0.98	0.97
Calreticulin family	51	51	0.9	0.96	0.93
Alpha-2-macroglobulin family	51	51	0.92	0.98	0.95
Zinc-finger double-stranded RNA-binding	50	50	0.9	0.98	0.94
Troponin	50	50	0.94	1	0.97
Sulfotransferase family	50	50	0.9	0.96	0.93
Sugar transport protein	50	50	0.96	0.98	0.97
Sigma-70 factor, region 1.1	50	50	0.88	0.9	0.89
Homocysteine S-methyltransferase	50	50	0.86	0.96	0.91
PPE family	50	50	0.88	0.92	0.9
Phosphatidylinositol-4-phosphate 5-Kinase	50	50	0.9	0.92	0.91
Monogalactosyldiacylglycerol (MGDG) synthase	50	50	0.9	0.98	0.94
Haemolysin-III related	50	50	0.94	1	0.97
Glycosyl hydrolase family 10	50	50	0.96	0.98	0.97
Flavivirus envelope glycoprotein M	50	50	0.98	1	0.99
Protein of unknown function, DUF479	50	50	0.94	0.98	0.96
Uncharacterized protein conserved in bacteria (DUF2084)	50	50	0.92	0.98	0.95
Crustacean CHH/MIH/GIH neurohormone family	50	50	0.94	0.98	0.96
ADAM-TS Spacer 1	50	50	0.96	1	0.98
eIF4-gamma/eIF5/eIF2-epsilon	49	49	0.88	0.94	0.91
ATP synthase (C/AC39) subunit	49	49	0.86	0.92	0.89
Periplasmic solute binding protein family	49	49	0.78	0.88	0.83
tRNA synthetases class I (K)	49	49	0.92	0.96	0.94
Transglutaminase-like superfamily	49	49	0.84	0.92	0.88
TIP49 C-terminus	49	49	0.92	1	0.96
DNA replication terminus site-binding protein (Ter protein)	49	49	0.98	1	0.99
Ubiquitin-2 like Rad60 SUMO-like	49	49	0.84	0.9	0.87
Phosphate transporter family	49	49	0.96	0.98	0.97
Poly-adenylate binding protein, unique domain	49	49	0.94	0.98	0.96
Transposase	49	49	0.76	0.88	0.82
Alg9-like mannosyltransferase family	49	49	0.94	0.98	0.96
Flavivirus polyprotein propeptide	49	49	0.96	1	0.98
Translation initiation factor eIF3 subunit	49	49	0.92	0.96	0.94
Protein of unknown function (DUF1190)	49	49	0.98	0.98	0.98
CNH domain	49	49	0.9	0.98	0.94
CD20-like family	49	49	0.92	0.98	0.95
Starch binding domain	49	49	0.88	0.96	0.92
ATG C terminal domain	49	49	0.96	0.94	0.95
RNAse P Rpr2/Rpp21/SNM1 subunit domain	48	48	0.88	0.98	0.93
Rpp14/Pop5 family	48	48	0.83	0.96	0.9
Ribosomal protein S21e	48	48	0.94	1	0.97
Psb28 protein	48	48	1	1	1
Na+/H+ antiporter subunit	48	48	0.92	1	0.96
RNA polymerase I-associated factor PAF67	48	48	0.9	0.98	0.94
DNA methylase	48	48	0.83	0.9	0.86
Geminivirus coat protein/nuclear export factor BR1 family	48	48	0.92	0.98	0.95
Flavivirus capsid protein C	48	48	0.98	1	0.99
Ectoine synthase	48	48	0.81	0.96	0.89
Protein of unknown function (DUF3763)	48	48	0.92	0.98	0.95
Dynein heavy chain, N-terminal region 2	48	48	1	1	1
Coronavirus S2 glycoprotein	48	48	1	1	1
Fibrillar collagen C-terminal domain	48	48	1	0.98	0.99
Cobalt uptake substrate-specific transmembrane region	48	48	0.94	0.96	0.95
CRISPR associated protein Cas1	48	48	0.81	0.85	0.83
3-beta hydroxysteroid dehydrogenase/isomerase family	48	48	0.83	0.94	0.89
Sec61beta family	47	47	1	1	1
Succinate dehydrogenase/Fumarate reductase transmembrane subunit	47	47	0.85	0.96	0.9
Rho termination factor, N-terminal domain	47	47	0.83	0.96	0.89
Rhabdovirus spike glycoprotein	47	47	0.94	0.94	0.94
Proprotein convertase P-domain	47	47	0.96	0.96	0.96
Lysophospholipase catalytic domain	47	47	0.85	0.91	0.88
Male sterility protein	47	47	0.89	0.96	0.93
MotA/TolQ/ExbB proton channel family	47	47	0.83	1	0.91
Magnesium chelatase, subunit ChlI	47	47	0.89	0.96	0.93
Methyl-accepting chemotaxis protein (MCP) signalling domain	47	47	0.87	0.91	0.89
LrgB-like family	47	47	0.94	1	0.97
Hpt domain	47	47	0.79	0.87	0.83
Flavivirus non-structural Protein NS1	47	47	1	1	1
Bacterial fructose-1,6-bisphosphatase, glpX-encoded	47	47	0.87	1	0.94
Protein of unknown function DUF260	47	47	0.79	0.87	0.83
Protein of unknown function (DUF1128)	47	47	0.91	1	0.96
Domain of unknown function DUF120	47	47	0.77	0.89	0.83
Chitin synthase	47	47	0.89	0.96	0.93
Proteins of 100 residues with WXG	46	46	0.98	1	0.99
Ribosomal protein L44	46	46	1	1	1
Aminopeptidase I zinc metalloprotease (M18)	46	46	0.91	0.98	0.95
Prephenate dehydratase	46	46	0.85	0.91	0.88
MgrB protein	46	46	0.96	1	0.98
Metallothionein	46	46	0.98	0.96	0.97
MA3 domain	46	46	0.91	0.98	0.95
Inorganic H+ pyrophosphatase	46	46	0.98	0.98	0.98
Glycerophosphoryl diester phosphodiesterase family	46	46	0.74	0.76	0.75
GDA1/CD39 (nucleoside phosphatase) family	46	46	0.8	1	0.9
FAT domain	46	46	1	1	1
Multigene family 530 protein	46	46	0.98	1	0.99
Protein of unknown function (DUF1444)	46	46	0.98	0.98	0.98
Frog antimicrobial peptide	46	46	0.89	0.96	0.92
Alba	46	46	0.89	1	0.95
Chain length determinant protein	45	45	0.87	0.96	0.91
Sec-independent protein translocase protein (TatC)	45	45	0.93	0.98	0.96
S-locus glycoprotein family	45	45	0.93	0.98	0.96
S locus-related glycoprotein 1 binding pollen coat protein (SLR1-BP)	45	45	0.96	1	0.98
Viral RNA-directed RNA-polymerase	45	45	0.89	0.91	0.9
Pyruvoyl-dependent arginine decarboxylase (PvlArgDC)	45	45	0.78	0.93	0.86
Coenzyme PQQ synthesis protein D (PqqD)	45	45	0.8	0.96	0.88
Phytochrome region	45	45	0.87	0.96	0.91
Carbohydrate phosphorylase	45	45	0.82	0.96	0.89
Peptidase family M23	45	45	0.76	0.87	0.81
MarC family integral membrane protein	45	45	0.93	1	0.97
Integrin, beta chain	45	45	0.98	0.98	0.98
Herpesvirus Glycoprotein B	45	45	0.84	0.98	0.91
CDP-diacylglycerol pyrophosphatase	45	45	0.89	1	0.94
Brain expressed X-linked like family	45	45	0.98	1	0.99
tRNA ribose 2-O-methyltransferase, aTrm56	44	44	0.93	0.98	0.95
Rotavirus major capsid protein VP6	44	44	0.95	1	0.98
Ribosomal protein L14	44	44	0.93	0.95	0.94
Region found in RelA / SpoT proteins	44	44	0.91	0.95	0.93
Pyruvate phosphate dikinase, PEP/pyruvate binding domain	44	44	0.7	0.84	0.77
Multiple resistance and pH regulation protein F (MrpF / PhaF)	44	44	0.98	1	0.99
Mpv17 / PMP22 family	44	44	0.93	0.95	0.94
Hepatitis C virus envelope glycoprotein E1	44	44	0.91	0.98	0.94
Flavivirus non-structural protein NS2A	44	44	0.98	1	0.99
ELM2 domain	44	44	0.86	0.95	0.91
Core-2/I-Branching enzyme	44	44	0.93	1	0.97
Sigma-S stabilisation anti-adaptor protein	44	44	1	1	1
A20-like zinc finger	43	43	0.98	0.98	0.98
Uncharacterised protein family (UPF0179)	43	43	0.86	0.95	0.91
Uncharacterized protein family (UPF0051)	43	43	0.74	0.88	0.81
Secretion monitor precursor protein (SecM)	43	43	0.95	0.98	0.97
Preprotein translocase SecG subunit	43	43	0.88	1	0.94
Adenosylmethionine decarboxylase	43	43	0.88	0.98	0.93
Photosystem I protein M (PsaM)	43	43	0.93	0.98	0.95
PRA1 family protein	43	43	0.84	0.91	0.87
PetM family of cytochrome b6f complex subunit 7	43	43	0.91	0.98	0.94
OPT oligopeptide transporter protein	43	43	0.88	0.95	0.92
Hemagglutinin domain of haemagglutinin-esterase-fusion glycoprotein	43	43	0.93	1	0.97
Hepatitis C virus core protein	43	43	0.95	1	0.98
Flavivirus RNA-directed RNA polymerase	43	43	0.95	1	0.98
Flavivirus non-structural protein NS2B	43	43	0.98	0.98	0.98
Domain of unknown function (DUF3497)	43	43	0.95	1	0.98
Domain of unknown function (DUF1846)	43	43	0.91	1	0.95
Cobalt transport protein	43	43	0.95	0.95	0.95
Xyloglucan endo-transglycosylase (XET) C-terminus	42	42	0.86	1	0.93
Tissue inhibitor of metalloproteinase	42	42	0.95	0.95	0.95
ST7 protein	42	42	0.93	1	0.96
Rotavirus non structural protein	42	42	0.95	0.98	0.96
Picornavirus coat protein (VP4)	42	42	0.93	0.98	0.95
Phosphoinositide 3-kinase family, accessory domain (PIK domain)	42	42	0.9	1	0.95
PAN-like domain	42	42	0.93	0.98	0.95
Cyanobacterial and plastid NDH-1 subunit M	42	42	0.88	1	0.94
No apical meristem (NAM) protein	42	42	0.86	0.95	0.9
Na+/H+ ion antiporter subunit	42	42	0.95	0.93	0.94
Domain related to MnhB subunit of Na+/H+ antiporter	42	42	0.95	0.98	0.96
Putative SAM-dependent RNA methyltransferase	42	42	0.86	1	0.93
Lipopolysaccharide kinase (Kdo/WaaP) family	42	42	0.83	0.98	0.9
jmjN domain	42	42	0.86	0.93	0.89
Interleukin-1 propeptide	42	42	0.83	1	0.92
Hepatitis C virus non-structural protein E2/NS1	42	42	0.95	0.98	0.96
HCaRG protein	42	42	0.95	1	0.98
Gas vesicle protein	42	42	0.69	0.9	0.8
Flavivirus non-structural protein NS4B	42	42	0.98	1	0.99
Flavivirus non-structural protein NS4A	42	42	1	1	1
Fatty acid desaturase	42	42	0.93	0.88	0.9
Exostosin family	42	42	0.9	0.98	0.94
Protein of unknown function (DUF692)	42	42	0.86	0.98	0.92
Domain of unknown function (DUF4040)	42	42	0.98	0.98	0.98
Protein of unknown function (DUF3808)	42	42	0.83	0.95	0.89
CLASP N terminal	42	42	0.93	1	0.96
Kappa casein	42	42	0.95	1	0.98
XFP N-terminal domain	41	41	0.93	1	0.96
XFP C-terminal domain	41	41	0.98	1	0.99
D-xylulose 5-phosphate/D-fructose 6-phosphate phosphoketolase	41	41	0.93	1	0.96
US22 like	41	41	0.95	0.93	0.94
Thioesterase domain	41	41	0.83	0.76	0.79
Type II/IV secretion system protein	41	41	0.85	0.88	0.87
3-oxo-5-alpha-steroid 4-dehydrogenase	41	41	0.93	1	0.96
Sucrose-6F-phosphate phosphohydrolase	41	41	0.8	0.9	0.85
MOZ/SAS family	41	41	0.93	0.98	0.95
MH2 domain	41	41	0.93	0.95	0.94
Hr1 repeat	41	41	0.93	1	0.96
Neurohypophysial hormones, C-terminal Domain	41	41	1	1	1
Frag1/DRAM/Sfk1 family	41	41	0.93	0.98	0.95
Eukaryotic translation initiation factor 2 alpha subunit	41	41	0.8	0.98	0.89
Domain of unknown function DUF21	41	41	0.83	0.98	0.9
Autophagy protein Apg5	41	41	0.83	0.9	0.87
Ubiquitin-like autophagy protein Apg12	41	41	0.88	0.98	0.93
Allantoicase repeat	41	41	0.95	1	0.98
Acyl-CoA oxidase	41	41	0.83	0.95	0.89
Lipoprotein amino terminal region	40	40	0.83	0.88	0.85
Domain of unknown function DUF20	40	40	0.93	1	0.96
Domain of unknown function UPF0086	40	40	0.78	0.88	0.83
Repeat in ubiquitin-activating (UBA) protein	40	40	0.95	0.95	0.95
TrbL/VirB6 plasmid conjugal transfer protein	40	40	0.93	0.98	0.95
TCP family transcription factor	40	40	0.93	0.93	0.93
Rotavirus RNA-binding Protein 53 (NS53)	40	40	1	1	1
Radical SAM N-terminal	40	40	0.93	0.93	0.93
Polynucleotide kinase 3 phosphatase	40	40	0.83	0.9	0.86
PLAC8 family	40	40	1	1	1
Phycobilisome Linker polypeptide	40	40	0.85	0.98	0.91
Paramyxovirus nucleocapsid protein	40	40	0.85	0.98	0.91
Hepatitis C virus capsid protein	40	40	0.98	0.95	0.96
DNA polymerase alpha/epsilon subunit B	40	40	0.88	0.95	0.91
Choline/Carnitine o-acyltransferase	40	40	0.85	0.93	0.89
Myogenic Basic domain	40	40	0.95	1	0.98
Conserved hypothetical ATP binding protein	40	40	0.9	1	0.95
Yippee zinc-binding/DNA-binding /Mis18, centromere assembly	39	39	0.92	1	0.96
V-type ATPase 116kDa subunit family	39	39	0.79	0.92	0.86
Stress-inducible humoral factor Turandot	39	39	0.85	0.95	0.9
TLC ATP/ADP transporter	39	39	0.92	1	0.96
Tctex-1 family	39	39	0.82	0.97	0.9
Surface presentation of antigens (SPOA)	39	39	0.77	0.87	0.82
Sigma 54 modulation protein / S30EA ribosomal protein	39	39	0.82	0.97	0.9
Phosphotyrosyl phosphate activator (PTPA) protein	39	39	0.85	0.92	0.88
Photosystem II protein Y (PsbY)	39	39	0.77	0.97	0.87
Proteolipid membrane potential modulator	39	39	0.92	0.97	0.95
Picornavirus 2B protein	39	39	0.95	1	0.97
PBP superfamily domain	39	39	0.9	0.95	0.92
Mob1/phocein family	39	39	0.82	0.97	0.9
Threonine leader peptide	39	39	1	1	1
L27 domain	39	39	0.85	1	0.92
Innexin	39	39	0.9	0.97	0.94
Importin beta binding domain	39	39	0.77	0.87	0.82
Histidine kinase	39	39	0.87	0.97	0.92
Glycosyl hydrolases family 43	39	39	0.87	0.97	0.92
FERM adjacent (FA)	39	39	0.95	0.97	0.96
Enhancer of polycomb-like	39	39	0.95	0.92	0.94
Transcription factor e(y)2	39	39	0.92	1	0.96
GNS1/SUR4 family	39	39	0.9	1	0.95
Uncharacterized conserved protein (DUF2156)	39	39	1	0.97	0.99
DM DNA binding domain	39	39	0.9	0.97	0.94
Cortactin-binding protein-2	39	39	1	1	1
Cna protein B-type domain	39	39	1	0.95	0.97
BolA-like protein	39	39	0.79	0.92	0.86
Vacuole effluxer Atg22 like	39	39	0.92	0.95	0.94
Autophagy protein Apg9	39	39	0.95	1	0.97
Dof domain, zinc finger	38	38	0.89	0.92	0.91
Vomeronasal organ pheromone receptor family, V1R	38	38	0.79	0.89	0.84
Metal-sensitive transcriptional repressor	38	38	0.92	1	0.96
ThiS family	38	38	0.89	0.95	0.92
Ribosomal protein S19e	38	38	0.82	0.89	0.86
Peptidase M76 family	38	38	0.82	1	0.91
Helper component proteinase	38	38	0.92	0.97	0.95
Peptidase C39 family	38	38	0.87	1	0.93
Organic Anion Transporter Polypeptide (OATP) family	38	38	1	1	1
Non-structural protein NS3/Small envelope protein E	38	38	0.87	1	0.93
Ribosome biogenesis protein Nop16	38	38	0.95	1	0.97
Hydroxymethylglutaryl-coenzyme A synthase N terminal	38	38	0.84	0.92	0.88
TUP1-like enhancer of split	38	38	0.89	0.95	0.92
N-terminal domain of galactosyltransferase	38	38	0.87	1	0.93
Cys-rich Gliadin N-terminal	38	38	0.97	1	0.99
Gastrin/cholecystokinin family	38	38	0.92	0.97	0.95
Matrix protein (MA), p15	38	38	0.95	0.97	0.96
Fic/DOC family	38	38	0.74	0.82	0.78
FemAB family	38	38	0.95	1	0.97
Eukaryotic protein of unknown function (DUF846)	38	38	0.82	0.89	0.86
Domain of unknown function (DUF3543)	38	38	0.97	1	0.99
Protein of unknown function (DUF295)	38	38	0.92	1	0.96
CAF1 family ribonuclease	38	38	0.84	0.95	0.89
Archaebacterial flagellin	38	38	0.92	0.95	0.93
Accessory gene regulator B	38	38	0.95	1	0.97
Thioredoxin-like [2Fe-2S] ferredoxin	38	38	0.92	1	0.96
Outer membrane usher protein	37	37	0.95	1	0.97
SCAMP family	37	37	0.89	1	0.95
RIO1 family	37	37	0.65	0.81	0.73
Photosystem II reaction centre X protein (PsbX)	37	37	0.97	1	0.99
Protein phosphatase inhibitor	37	37	0.97	1	0.99
Peptidase family C4	37	37	0.95	0.97	0.96
Cid1 family poly A polymerase	37	37	0.84	0.97	0.91
NTPase	37	37	0.86	1	0.93
Cyanobacterial and plant NDH-1 subunit O	37	37	0.97	1	0.99
NADH-quinone oxidoreductase cyanobacterial subunit N	37	37	0.81	1	0.91
Sodium ion transport-associated	37	37	1	1	1
Myc leucine zipper domain	37	37	0.97	1	0.99
Mechanosensitive ion channel	37	37	0.81	0.84	0.82
MED7 protein	37	37	0.92	0.95	0.93
Fumble	37	37	0.89	1	0.95
FAD binding domain in molybdopterin dehydrogenase	37	37	0.76	0.89	0.82
Protein of unknown function (DUF1246)	37	37	0.92	1	0.96
Diacylglycerol kinase accessory domain	37	37	0.92	0.95	0.93
Copine	37	37	0.92	1	0.96
Region in Clathrin and VPS	37	37	0.86	0.97	0.92
Apo-citrate lyase phosphoribosyl-dephospho-CoA transferase	37	37	0.95	0.97	0.96
bZIP Maf transcription factor	37	37	0.95	0.97	0.96
ASF1 like histone chaperone	37	37	0.89	0.97	0.93
XK-related protein	36	36	0.92	0.97	0.94
Vps51/Vps67	36	36	0.86	0.92	0.89
Somatostatin/Cortistatin family	36	36	0.97	1	0.99
Bacterial type II and III secretion system protein	36	36	0.89	0.94	0.92
Ribosomal protein L13e	36	36	0.86	1	0.93
Rhabdovirus nucleocapsid protein	36	36	0.86	1	0.93
Photosystem I reaction centre subunit XI	36	36	0.94	0.97	0.96
OsmC-like protein	36	36	0.81	0.89	0.85
Oligomerisation domain	36	36	0.75	0.86	0.81
Outer membrane efflux protein	36	36	0.94	1	0.97
Viral matrix protein	36	36	0.89	1	0.94
HOOK protein	36	36	1	1	1
GCC2 and GCC3	36	36	0.97	1	0.99
EXS family	36	36	0.86	0.89	0.88
Interferon-induced transmembrane protein	36	36	0.86	1	0.93
Dynein heavy chain, N-terminal region 1	36	36	0.97	1	0.99
DENN (AEX-3) domain	36	36	0.89	0.97	0.93
Dehydrin	36	36	0.97	1	0.99
Cullin binding	36	36	0.81	0.92	0.86
Aspartyl protease	36	36	0.81	0.92	0.86
Ketopantoate reductase PanE/ApbA C terminal	36	36	0.75	0.72	0.74
CAAX protease self-immunity	36	36	0.89	1	0.94
Chloroplast protein precursor Ycf15 putative	35	35	0.91	0.97	0.94
Integral membrane protein TerC family	35	35	0.89	0.97	0.93
Seven in absentia protein family	35	35	0.91	0.97	0.94
Ribosomal L38e protein family	35	35	0.97	1	0.99
Nucleotide-sugar transporter	35	35	0.91	1	0.96
Coronavirus NSP13	35	35	0.97	0.97	0.97
SOH1	35	35	0.89	1	0.94
MAPEG family	35	35	0.83	1	0.91
KNOX1 domain	35	35	0.94	1	0.97
Protein of unknown function (DUF2541)	35	35	0.97	1	0.99
Deoxynucleoside kinase	35	35	0.83	0.89	0.86
3-dehydroquinate synthase (EC 4.6.1.3)	35	35	0.91	1	0.96
Diacylglycerol acyltransferase	35	35	0.94	1	0.97
Corticotropin-releasing factor family	35	35	0.89	1	0.94
Chorion protein	35	35	1	0.97	0.99
Chlamydia polymorphic membrane protein middle domain	35	35	0.94	0.97	0.96
Basic membrane protein	35	35	0.83	0.97	0.9
ApbE family	35	35	0.71	0.83	0.77
ZU5 domain	34	34	0.94	0.97	0.96
XRN 5-3 exonuclease N-terminus	34	34	0.94	1	0.97
Vault protein inter-alpha-trypsin domain	34	34	0.94	1	0.97
Soluble liver antigen/liver pancreas antigen (SLA/LP autoantigen)	34	34	0.85	0.97	0.91
SAC3/GANP/Nin1/mts3/eIF-3 p25 family	34	34	0.68	0.79	0.74
Glycine zipper 2TM domain	34	34	0.85	0.97	0.91
Retinoic acid induced 16-like protein	34	34	0.97	1	0.99
Prokineticin	34	34	0.91	1	0.96
PRELI-like family	34	34	0.79	0.97	0.88
PqqA family	34	34	0.88	0.97	0.93
Potyviridae polyprotein	34	34	0.94	0.97	0.96
NPL4 family	34	34	0.91	1	0.96
Ndr family	34	34	0.91	0.94	0.93
KNOX2 domain	34	34	0.97	0.97	0.97
Hint module	34	34	0.91	1	0.96
Thymidine kinase from herpesvirus	34	34	0.76	0.94	0.85
Hepatitis delta virus delta antigen	34	34	0.97	1	0.99
Gar1/Naf1 RNA binding region	34	34	0.97	0.94	0.96
DIX domain	34	34	0.91	0.97	0.94
Doublecortin	34	34	0.91	1	0.96
Eukaryotic cytochrome b561	34	34	0.88	1	0.94
Casein	34	34	1	1	1
Bombesin-like peptide	34	34	0.76	0.97	0.87
ATP1G1/PLM/MAT8 family	34	34	0.88	0.97	0.93
UPF0278 family	33	33	0.76	0.91	0.83
Ubiquitin fold modifier 1 protein	33	33	0.94	1	0.97
STAT protein, all-alpha domain	33	33	0.94	1	0.97
Seripauperin and TIP1 family	33	33	0.97	1	0.98
Stage II sporulation protein E (SpoIIE)	33	33	0.73	0.85	0.79
Sgf11 (transcriptional regulation protein)	33	33	0.88	0.97	0.92
SeqA protein	33	33	0.91	1	0.95
SCP-2 sterol transfer family	33	33	0.73	0.88	0.8
Retinal pigment epithelial membrane protein	33	33	0.85	0.97	0.91
Rap/ran-GAP	33	33	0.88	0.97	0.92
C2 domain of PTEN tumour-suppressor protein	33	33	0.91	0.97	0.94
Pyruvate flavodoxin/ferredoxin oxidoreductase, thiamine diP-bdg	33	33	0.73	0.88	0.8
Peptidase family S41	33	33	0.85	0.94	0.89
Peptidase family M13	33	33	0.91	0.88	0.89
PemK-like protein	33	33	0.76	0.97	0.86
NADH dehydrogenase transmembrane subunit	33	33	0.94	1	0.97
Transcription factor subunit Med10 of Mediator complex	33	33	0.88	1	0.94
Herpesviridae UL52/UL70 DNA primase	33	33	0.76	0.94	0.85
Herpesvirus glycoprotein H	33	33	0.97	1	0.98
Hepatitis C virus non-structural 5a protein membrane anchor	33	33	1	1	1
Hepatitis C virus non-structural protein NS4b	33	33	1	1	1
Hepatitis C virus non-structural protein NS4a	33	33	1	1	1
Hepatitis C virus non-structural protein NS2	33	33	0.94	1	0.97
Gamma-glutamyltranspeptidase	33	33	0.85	0.88	0.86
GXGXG motif	33	33	0.88	0.94	0.91
GMP-PDE, delta subunit	33	33	0.85	1	0.92
Biopolymer transport protein ExbD/TolR	33	33	0.73	0.91	0.82
EF hand associated	33	33	0.88	0.94	0.91
Protein of unknown function (DUF555)	33	33	0.94	0.97	0.95
Domain of unknown function (DUF3362)	33	33	0.88	0.91	0.89
Protein of unknown function (DUF2463)	33	33	0.91	1	0.95
DAK2 domain	33	33	0.91	0.97	0.94
Cupin superfamily protein	33	33	0.85	0.97	0.91
Multi-copper polyphenol oxidoreductase laccase	33	33	0.85	0.94	0.89
Cytochrome oxidase c subunit VIII	33	33	0.94	1	0.97
Nematode cuticle collagen N-terminal domain	33	33	0.97	1	0.98
Putative phosphatase regulatory subunit	33	33	0.94	1	0.97
Cobalt transport protein component CbiN	33	33	0.97	1	0.98
Bestrophin, RFP-TM, chloride channel	33	33	0.7	0.76	0.73
Ketopantoate reductase PanE/ApbA	33	33	0.58	0.67	0.62
Alternative oxidase	33	33	0.73	0.91	0.82
N-acetylmuramoyl-L-alanine amidase	33	33	0.76	0.94	0.85
Acetoacetate decarboxylase (ADC)	33	33	0.85	0.97	0.91
3A/RNA2 movement protein family	33	33	0.82	0.82	0.82
U3 small nucleolar RNA-associated protein 10	32	32	1	1	1
Timeless protein	32	32	0.97	0.97	0.97
SacI homology domain	32	32	0.91	0.97	0.94
SOX transcription factor	32	32	0.94	1	0.97
SMP-30/Gluconolaconase/LRE-like region	32	32	0.94	1	0.97
Small, acid-soluble spore proteins, alpha/beta type	32	32	0.84	0.97	0.91
Saposin-like type B, region 2	32	32	0.94	1	0.97
RanBP1 domain	32	32	0.91	0.97	0.94
Proline racemase	32	32	0.84	0.91	0.88
POLO box duplicated region	32	32	0.88	0.94	0.91
DNA polymerase II large subunit DP2	32	32	0.94	0.94	0.94
Peptidase family M13	32	32	0.84	0.88	0.86
Patched family	32	32	0.94	0.91	0.92
NPH3 family	32	32	0.88	0.94	0.91
NlpC/P60 family	32	32	0.63	0.84	0.73
MyTH4 domain	32	32	0.97	0.97	0.97
Transmembrane secretion effector	32	32	0.97	0.97	0.97
Membrane transport protein	32	32	0.88	0.97	0.92
Touch receptor neuron protein Mec-17	32	32	0.72	0.94	0.83
Inward rectifier potassium channel	32	32	0.72	0.81	0.77
HCV NS5a protein C-terminal region	32	32	1	1	1
Glycosyl transferase family 11	32	32	0.88	0.97	0.92
Glycosyl hydrolases family 15	32	32	0.88	0.97	0.92
Glutathione-dependent formaldehyde-activating enzyme	32	32	0.97	1	0.98
Gag P30 core shell protein	32	32	0.97	0.97	0.97
Filovirus glycoprotein	32	32	0.88	1	0.94
FHIPEP family	32	32	0.97	1	0.98
ER lumen protein retaining receptor	32	32	0.91	1	0.95
EF hand associated	32	32	0.78	0.94	0.86
Domain of unknown function (DUF758)	32	32	0.97	1	0.98
Domain of unknown function (DUF3390)	32	32	0.88	1	0.94
Uncharacterised conserved protein (DUF2361)	32	32	0.91	1	0.95
D123	32	32	0.91	0.97	0.94
Alphavirus E2 glycoprotein	32	32	0.97	0.97	0.97
Corticotropin ACTH domain	32	32	0.88	0.97	0.92
ABC 3 transport family	32	32	0.94	1	0.97
Serpentine type 7TM GPCR chemoreceptor Sra	32	32	0.91	1	0.95
Preprotein translocase subunit	31	31	0.74	0.97	0.85
Iodothyronine deiodinase	31	31	0.84	1	0.92
Ribosomal protein L19e	31	31	0.87	0.84	0.85
Plastid and cyanobacterial ribosomal protein (PSRP-3 / Ycf65)	31	31	0.84	1	0.92
PGAP1-like protein	31	31	0.9	0.94	0.92
Pex2 / Pex12 amino terminal region	31	31	0.81	0.97	0.89
Plant PDR ABC transporter associated	31	31	0.9	1	0.95
Myo-inositol-1-phosphate synthase	31	31	0.94	1	0.97
MRG	31	31	0.84	0.9	0.87
MMPL family	31	31	0.9	0.94	0.92
Subunit 21 of Mediator complex	31	31	0.94	1	0.97
LppC putative lipoprotein	31	31	0.9	0.97	0.94
Myo-inositol-1-phosphate synthase	31	31	0.87	1	0.94
HutD	31	31	0.94	0.94	0.94
Fringe-like	31	31	0.84	1	0.92
Ephrin	31	31	0.87	1	0.94
Domain of unknown function (DUF3452)	31	31	0.97	0.97	0.97
Domain of unknown function (DUF1730)	31	31	0.94	1	0.97
2-deoxycytidine 5-triphosphate deaminase (DCD)	31	31	0.94	0.97	0.95
Cytochrome c oxidase subunit IV	31	31	0.81	0.94	0.87
Mycolic acid cyclopropane synthetase	31	31	0.9	0.97	0.94
CBP4	31	31	0.97	1	0.98
CarD-like/TRCF domain	31	31	0.87	0.94	0.9
Bacterial export proteins, family 3	31	31	0.9	1	0.95
Armadillo-like	31	31	0.87	1	0.94
Alphavirus E3 glycoprotein	31	31	0.97	1	0.98
Alphavirus E1 glycoprotein	31	31	1	1	1
ALG6, ALG8 glycosyltransferase family	31	31	0.94	0.97	0.95
Putative zinc finger in N-recognin (UBR box)	30	30	0.97	1	0.98
NPL4 family, putative zinc binding region	30	30	0.87	1	0.93
WWE domain	30	30	0.87	0.93	0.9
Spider toxin omega agatoxin/Tx1 family	30	30	0.97	1	0.98
Thymosin beta-4 family	30	30	0.93	1	0.97
Thylakoid formation protein	30	30	0.73	0.93	0.83
Tektin family	30	30	1	0.97	0.98
Rotavirus NS26	30	30	0.97	1	0.98
Rotavirus VP3 protein	30	30	0.93	0.97	0.95
Possible Fer4-like domain in RNase L inhibitor, RLI	30	30	0.6	0.9	0.75
Ribosomal protein S7e	30	30	0.93	1	0.97
S25 ribosomal protein	30	30	1	1	1
Rdx family	30	30	0.87	0.9	0.88
Peptidase family C69	30	30	0.83	1	0.92
Mitochondrial 39-S ribosomal protein L47 (MRP-L47)	30	30	0.83	0.97	0.9
Mitochondrial inner membrane protein	30	30	0.67	0.87	0.77
MED6 mediator sub complex component	30	30	0.9	0.97	0.93
Mediator complex subunit MED14	30	30	0.87	1	0.93
mbt repeat	30	30	0.87	0.97	0.92
Glycosyltransferase family 43	30	30	0.8	0.87	0.83
Mannosyl-glycoprotein endo-beta-N-acetylglucosaminidase	30	30	0.83	0.83	0.83
FliP family	30	30	0.9	1	0.95
Viral coat protein	30	30	0.77	0.93	0.85
ELMO/CED-12 family	30	30	0.83	0.93	0.88
Protein of unknown function DUF99	30	30	0.73	0.77	0.75
TLR4 regulator and MIR-interacting MSAP	30	30	0.8	0.97	0.88
Uncharacterized conserved protein (DUF2042)	30	30	0.9	1	0.95
BURP domain	30	30	0.87	0.97	0.92
FlhB HrpN YscU SpaS Family	30	30	0.9	0.93	0.92
Autophagy-related protein 13	30	30	0.93	0.97	0.95
Essential protein Yae1, N terminal	29	29	0.86	0.86	0.86
ssDNA binding protein	29	29	0.93	0.97	0.95
Cation transport protein	29	29	0.72	0.86	0.79
Transport protein particle (TRAPP) component	29	29	0.62	0.86	0.74
Taurine catabolism dioxygenase TauD, TfdA family	29	29	0.83	0.93	0.88
Replication Fork Protection Component Swi3	29	29	0.9	1	0.95
Suppressor of forked protein (Suf)	29	29	0.93	1	0.97
Sucrose synthase	29	29	0.93	0.97	0.95
Organic solute transporter Ostalpha	29	29	0.83	0.97	0.9
Plant self-incompatibility response (SCRL) protein	29	29	0.93	1	0.97
RTX N-terminal domain	29	29	0.97	1	0.98
RPEL repeat	29	29	1	1	1
RNA polymerase III subunit RPC82	29	29	0.97	1	0.98
Ribosomal protein L36e	29	29	0.9	0.97	0.93
Photosystem I psaG / psaK	29	29	0.86	0.97	0.91
Photosystem II 12 kDa extrinsic protein (PsbU)	29	29	0.86	1	0.93
Presenilin	29	29	0.93	1	0.97
Phloem protein 2	29	29	0.86	0.97	0.91
Phenazine biosynthesis-like protein	29	29	0.72	0.93	0.83
Potyvirus P1 protease	29	29	0.97	0.97	0.97
Membrane dipeptidase (Peptidase family M19)	29	29	0.86	1	0.93
Peptidase C13 family	29	29	0.93	0.97	0.95
Germination protease	29	29	0.86	1	0.93
Type IV leader peptidase family	29	29	0.86	0.9	0.88
NUDE protein, C-terminal conserved region	29	29	0.93	0.93	0.93
Salt tolerance down-regulator	29	29	1	1	1
NifU-like N terminal domain	29	29	0.69	0.76	0.72
Trafficking protein Mon1	29	29	0.93	0.97	0.95
Putative S-adenosyl-L-methionine-dependent methyltransferase	29	29	0.9	1	0.95
MaoC like domain	29	29	0.59	0.76	0.67
Possible lysine decarboxylase	29	29	0.83	0.97	0.9
KaiC	29	29	0.86	0.9	0.88
Integrin alpha cytoplasmic region	29	29	1	0.97	0.98
GAGE protein	29	29	0.86	0.86	0.86
Actin cytoskeleton-regulatory complex protein END3	29	29	0.86	1	0.93
Protein of unknown function (DUF504)	29	29	0.83	0.97	0.9
Eukaryotic and archaeal DNA primase, large subunit	29	29	0.86	0.9	0.88
DNA polymerase type B, organellar and viral	29	29	0.86	0.97	0.91
DDE superfamily endonuclease	29	29	0.69	0.93	0.81
Cyclin	29	29	0.9	0.9	0.9
Prokaryotic Cytochrome C oxidase subunit IV	29	29	0.86	1	0.93
Cornichon protein	29	29	0.93	0.97	0.95
Cell division activator CedA	29	29	0.93	1	0.97
Beige/BEACH domain	29	29	0.97	1	0.98
Aurein-like antibiotic peptide	29	29	0.97	1	0.98
Mitochondrial biogenesis AIM24	29	29	0.97	0.97	0.97
AIG1 family	29	29	0.79	0.93	0.86
N-acetyltransferase	29	29	0.79	0.93	0.86
Vacuolar protein sorting-associated protein 26	28	28	0.96	1	0.98
Vinculin family	28	28	0.96	0.93	0.95
Transforming growth factor beta type I GS-motif	28	28	0.93	1	0.96
Stathmin family	28	28	0.96	1	0.98
Small acid-soluble spore protein H family	28	28	0.89	1	0.95
Sprouty protein (Spry)	28	28	0.96	0.96	0.96
Sigma-54 factor, Activator interacting domain (AID)	28	28	0.89	0.96	0.93
Sedlin, N-terminal conserved region	28	28	0.79	0.93	0.86
RIH domain	28	28	0.93	0.82	0.88
DNA-dependent RNA polymerase	28	28	0.86	0.93	0.89
RNA binding	28	28	0.75	0.93	0.84
RNase P subunit p30	28	28	0.75	0.89	0.82
Ribonuclease E/G family	28	28	0.79	0.82	0.8
RibD C-terminal domain	28	28	0.54	0.89	0.71
Pyruvate ferredoxin/flavodoxin oxidoreductase	28	28	0.89	0.96	0.93
Peptidase family M54	28	28	0.89	1	0.95
NSP11	28	28	1	1	1
Mitochondrial ribosomal protein S25	28	28	0.93	1	0.96
Mediator of RNA polymerase II transcription complex subunit 8	28	28	0.93	1	0.96
2-keto-3-deoxygluconate permease	28	28	0.96	1	0.98
Bacterial transcriptional regulator	28	28	0.79	0.86	0.82
Glycosyltransferase family 25 (LPS biosynthesis protein)	28	28	0.82	0.86	0.84
Gag polyprotein, inner coat protein p12	28	28	0.96	1	0.98
Ferrous iron transport protein B C terminus	28	28	0.89	0.96	0.93
Erv1 / Alr family	28	28	0.86	0.96	0.91
Ergosterol biosynthesis ERG4/ERG24 family	28	28	0.89	1	0.95
EMG1/NEP1 methyltransferase	28	28	0.68	0.89	0.79
Protein of unknown function (DUF2614)	28	28	0.89	1	0.95
Der1-like family	28	28	0.86	1	0.93
DAD family	28	28	0.86	1	0.93
Coronavirus RPol N-terminus	28	28	1	1	1
Coatomer WD associated region	28	28	0.96	1	0.98
Chitin synthase N-terminal	28	28	0.89	0.93	0.91
HAD superfamily, subfamily IIIB (Acid phosphatase)	28	28	0.71	0.89	0.8
Secretory protein of YscJ/FliF family	27	27	0.89	1	0.94
Vacuolar (H+)-ATPase G subunit	27	27	0.89	1	0.94
Uncharacterised protein family (UPF0104)	27	27	0.89	0.93	0.91
Ubiquinol cytochrome reductase transmembrane region	27	27	0.93	1	0.96
Transferase family	27	27	0.74	0.89	0.81
Ergtoxin family	27	27	1	1	1
Early transcription elongation factor of RNA pol II, NGN section	27	27	0.93	0.93	0.93
SmpA / OmlA family	27	27	0.81	0.96	0.89
RyR and IP3R Homology associated	27	27	1	1	1
Ribosomal protein S26e	27	27	0.81	0.96	0.89
Ribosomal L22e protein family	27	27	0.89	0.93	0.91
Rabaptin-like protein	27	27	0.85	0.93	0.89
PWI domain	27	27	0.93	0.89	0.91
PsbP	27	27	0.78	0.96	0.87
Polyketide cyclase / dehydrase and lipid transport	27	27	0.67	0.78	0.72
Imelysin	27	27	0.89	0.96	0.93
Pregnancy-associated plasma protein-A	27	27	0.89	0.96	0.93
Oleosin	27	27	0.89	0.96	0.93
NmrA-like family	27	27	0.7	0.78	0.74
Proteobacterial lipase chaperone protein	27	27	0.96	1	0.98
Ku70/Ku80 C-terminal arm	27	27	0.74	0.93	0.83
Hox9 activation region	27	27	0.96	1	0.98
GGDN family	27	27	0.85	1	0.93
Protein of unknown function (DUF3603)	27	27	0.89	1	0.94
Domain of unknown function (DUF3337)	27	27	0.93	1	0.96
Protein of unknown function (DUF2578)	27	27	0.89	1	0.94
Uncharacterized conserved protein (DUF2146)	27	27	0.93	1	0.96
DIL domain	27	27	0.93	0.96	0.94
Ctr copper transporter family	27	27	0.85	0.96	0.91
Carboxypeptidase Y pro-peptide	27	27	0.96	1	0.98
BAG domain	27	27	0.74	0.93	0.83
Adenosine-deaminase (editase) domain	27	27	0.85	0.89	0.87
Autophagy protein Apg17	27	27	0.89	0.96	0.93
Calcium-activated chloride channel	27	27	0.96	1	0.98
Aldose 1-epimerase	27	27	0.85	0.93	0.89
ADP-ribosylglycohydrolase	27	27	0.85	0.93	0.89
3HB-oligomer hydrolase (3HBOH)	27	27	0.85	0.89	0.87
YebF-like protein	26	26	0.88	0.96	0.92
WSC domain	26	26	0.92	1	0.96
WHEP-TRS domain	26	26	0.77	0.92	0.85
Uncharacterised protein family (UPF0147)	26	26	0.73	0.96	0.85
Torsin	26	26	0.85	0.92	0.88
Synuclein	26	26	0.96	1	0.98
Syndecan domain	26	26	0.85	1	0.92
Staphylococcal/Streptococcal toxin, beta-grasp domain	26	26	0.92	0.96	0.94
Staphylococcal/Streptococcal toxin, OB-fold domain	26	26	0.92	1	0.96
FACT complex subunit (SPT16/CDC68)	26	26	0.96	1	0.98
Somatomedin B domain	26	26	0.88	0.96	0.92
Sodium Bile acid symporter family	26	26	0.96	1	0.98
RTX C-terminal domain	26	26	0.96	1	0.98
Rotavirus non-structural protein NSP3	26	26	0.88	1	0.94
Rotavirus VP1 structural protein	26	26	0.96	1	0.98
Ribosomal L27e protein family	26	26	0.92	1	0.96
PsaD	26	26	0.85	0.96	0.9
Polyhedrin	26	26	0.85	1	0.92
Phosphomannose isomerase type I	26	26	0.85	0.92	0.88
Plant viral movement protein	26	26	0.85	0.96	0.9
Pirin	26	26	0.81	0.92	0.87
Phytanoyl-CoA dioxygenase (PhyH)	26	26	0.88	0.96	0.92
CDR ABC transporter	26	26	0.92	0.96	0.94
Prephenate dehydrogenase	26	26	0.81	0.88	0.85
Paramyxovirus P/V phosphoprotein C-terminal	26	26	0.96	1	0.98
ATP P2X receptor	26	26	0.88	1	0.94
Myelin proteolipid protein (PLP or lipophilin)	26	26	0.88	1	0.94
MoeA N-terminal region (domain I and II)	26	26	0.92	1	0.96
Vitamin-D-receptor interacting Mediator subunit 4	26	26	0.96	1	0.98
LigT like Phosphoesterase	26	26	0.88	0.92	0.9
Inositol polyphosphate kinase	26	26	0.85	0.96	0.9
HMG14 and HMG17	26	26	0.96	1	0.98
Beta-galactosidase	26	26	0.88	0.96	0.92
GH3 auxin-responsive promoter	26	26	0.96	1	0.98
GDP dissociation inhibitor	26	26	0.88	0.88	0.88
Cell division protein FtsL	26	26	0.85	1	0.92
Flagellar protein FlbT	26	26	0.77	0.96	0.87
Ezrin/radixin/moesin family	26	26	1	1	1
DUP family	26	26	0.96	1	0.98
Protein of unknown function (DUF3654)	26	26	0.96	0.96	0.96
Domain of unknown function (DUF3594)	26	26	0.96	1	0.98
Domain of unknown function (DUF3336)	26	26	0.81	0.88	0.85
Protein of unknown function (DUF1609)	26	26	0.92	0.96	0.94
DDRGK domain	26	26	0.92	0.96	0.94
Cyclin-dependent kinase inhibitor	26	26	0.85	0.92	0.88
CBF/Mak21 family	26	26	0.92	0.96	0.94
Class II bacteriocin	26	26	0.92	1	0.96
Protein phosphatase 2A regulatory B subunit (B56 family)	26	26	0.88	0.88	0.88
Arsenite-resistance protein 2	26	26	0.96	0.92	0.94
Arenavirus glycoprotein	26	26	0.92	1	0.96
Archaeal ATPase	26	26	0.92	0.96	0.94
Partial alpha/beta-hydrolase lipase region	26	26	0.81	0.96	0.88
Serpentine type 7TM GPCR chemoreceptor Srd	26	26	0.88	1	0.94
Uncharacterised protein family (UPF0180)	25	25	0.88	1	0.94
Transient receptor ion channel II	25	25	0.92	1	0.96
Tellurite resistance protein TerB	25	25	0.92	0.88	0.9
Ssu72-like protein	25	25	0.8	0.96	0.88
Steroid receptor RNA activator (SRA1)	25	25	0.96	1	0.98
She9 / Mdm33 family	25	25	0.88	1	0.94
Sugar transport-related sRNA regulator N-term	25	25	0.92	0.92	0.92
Serine incorporator (Serinc)	25	25	1	1	1
Sas10/Utp3/C1D family	25	25	0.76	1	0.88
SAND domain	25	25	0.88	0.96	0.92
Saccharopine dehydrogenase	25	25	0.76	0.88	0.82
Rotavirus non-structural protein 35	25	25	0.88	1	0.94
Ribosomal protein L35Ae	25	25	0.88	0.96	0.92
Reeler domain	25	25	0.92	1	0.96
Peptidase family C9	25	25	1	1	1
Pam16	25	25	0.76	0.96	0.86
OST3 / OST6 family	25	25	0.84	0.96	0.9
Oxaloacetate decarboxylase, gamma chain	25	25	0.96	1	0.98
5 nucleotidase, deoxy (Pyrimidine), cytosolic type C protein (NT5C)	25	25	0.8	0.92	0.86
Myogenic determination factor 5	25	25	0.96	1	0.98
Tricarboxylate carrier	25	25	0.8	1	0.9
Subunit 17 of Mediator complex	25	25	0.92	0.96	0.94
Multiprotein bridging factor 1	25	25	0.88	1	0.94
Maf N-terminal region	25	25	0.96	1	0.98
Lipoma HMGIC fusion partner-like protein	25	25	0.92	1	0.96
Lecithin:cholesterol acyltransferase	25	25	0.84	0.84	0.84
Lysosome-associated membrane glycoprotein (Lamp)	25	25	0.8	0.96	0.88
Rix1 complex component involved in 60S ribosome maturation	25	25	0.8	0.96	0.88
Glycosyltransferase family 6	25	25	0.84	1	0.92
FAST kinase-like protein, subdomain 2	25	25	0.96	1	0.98
FAST kinase-like protein, subdomain 1	25	25	0.96	1	0.98
Exonuclease V - a 5 deoxyribonuclease	25	25	0.76	0.84	0.8
Domain of unknown function (DUF367)	25	25	0.88	0.92	0.9
Protein of unknown function (DUF3608)	25	25	1	1	1
Domain of unknown function (DUF3546)	25	25	0.88	0.96	0.92
Protein of unknown function (DUF2603)	25	25	0.96	0.96	0.96
Protein of unknown function DUF16	25	25	0.88	0.96	0.92
Endoplasmic reticulum vesicle transporter	25	25	0.92	0.96	0.94
Choline/ethanolamine kinase	25	25	0.84	1	0.92
Small subunit of acetolactate synthase	25	25	0.84	0.92	0.88
ALG3 protein	25	25	0.88	0.96	0.92
YEATS family	24	24	0.83	0.88	0.85
Uncharacterised protein family (UPF0257)	24	24	0.92	1	0.96
Conotoxin I-superfamily	24	24	0.92	1	0.96
Srg family chemoreceptor	24	24	0.92	1	0.96
Spc97 / Spc98 family	24	24	0.88	0.96	0.92
Sox developmental protein N terminal	24	24	1	1	1
SCO1/SenC	24	24	0.63	0.83	0.73
Serum amyloid A protein	24	24	0.88	0.92	0.9
Rotavirus VP2 protein	24	24	1	1	1
RNA12 protein	24	24	0.88	1	0.94
RAI1 like PD-(D/E)XK nuclease	24	24	0.58	0.79	0.69
Photosystem I reaction centre subunit III	24	24	0.88	0.96	0.92
Herpesvirus processing and transport protein	24	24	0.92	0.96	0.94
Proline dehydrogenase	24	24	0.88	1	0.94
dsDNA Poxvirus	24	24	0.83	0.92	0.88
Porin subfamily	24	24	1	1	1
Polycystin cation channel	24	24	0.88	0.96	0.92
Pyruvate formate lyase	24	24	0.88	0.92	0.9
Pectate lyase	24	24	0.88	1	0.94
Opioids neuropeptide	24	24	0.88	0.96	0.92
Ornithine decarboxylase antizyme	24	24	0.83	0.92	0.88
Nuf2 family	24	24	0.88	1	0.94
Nuclear pore complex subunit Nro1	24	24	0.88	0.96	0.92
HEC/Ndc80p family	24	24	0.96	1	0.98
D12 class N6 adenine-specific DNA methyltransferase	24	24	0.88	0.96	0.92
Mannosyltransferase (PIG-M)	24	24	0.96	1	0.98
Melanoma associated antigen family N terminal	24	24	0.92	0.96	0.94
Peptidase M16C associated	24	24	1	1	1
Lysyl oxidase	24	24	1	1	1
Laminin B (Domain IV)	24	24	0.96	1	0.98
Inter-alpha-trypsin inhibitor heavy chain C-terminus	24	24	0.92	1	0.96
IstB-like ATP binding protein	24	24	0.79	0.92	0.85
Phosphatidylinositol transfer protein	24	24	0.88	1	0.94
Flagellar transcriptional activator (FlhC)	24	24	0.79	0.96	0.88
FMRFamide related peptide family	24	24	0.83	0.92	0.88
Bacterial protein of unknown function (DUF939)	24	24	0.88	0.96	0.92
Protein of unknown function (DUF423)	24	24	0.88	0.96	0.92
ATP-binding cassette cobalt transporter	24	24	0.92	1	0.96
Domain of unknown function (DUF1731)	24	24	0.67	0.92	0.79
Protein of unknown function (DUF1669)	24	24	0.92	1	0.96
Protein of unknown function (DUF1379)	24	24	0.71	0.96	0.83
Dedicator of cytokinesis	24	24	0.92	0.96	0.94
CybS	24	24	0.88	0.96	0.92
CbiX	24	24	0.83	0.83	0.83
Large eukaryotic DNA virus major capsid protein	24	24	0.79	1	0.9
Calcium/calmodulin dependent protein kinase II Association	24	24	0.96	1	0.98
Calicivirus coat protein	24	24	0.96	1	0.98
Branched-chain amino acid transport protein	24	24	1	1	1
Bacterial Ig-like domain (group 2)	24	24	0.96	0.88	0.92
p21-C-terminal region-binding protein	24	24	0.88	1	0.94
Asp23 family	24	24	0.92	1	0.96
Putative viral replication protein	23	23	0.83	1	0.91
V-ATPase subunit C	23	23	0.78	0.96	0.87
Spider toxin	23	23	1	1	1
Tachykinin family	23	23	0.91	1	0.96
Surp module	23	23	0.96	0.91	0.93
SUR7/PalI family	23	23	0.83	0.91	0.87
Sec63 Brl domain	23	23	0.96	1	0.98
Sad1 / UNC-like C-terminal	23	23	0.91	1	0.96
RmuC family	23	23	0.83	1	0.91
Ribosomal protein L41	23	23	1	1	1
Protein tyrosine phosphatase-like protein, PTPLA	23	23	0.96	1	0.98
Phosphoprotein	23	23	0.83	1	0.91
Polyketide cyclase / dehydrase and lipid transport	23	23	0.74	1	0.87
PMG protein	23	23	0.96	1	0.98
Pertactin	23	23	0.91	1	0.96
Peptidase C16 family	23	23	0.96	0.96	0.96
Parvovirus non-structural protein NS1	23	23	0.7	0.74	0.72
PAP_fibrillin	23	23	1	1	1
N-terminal glutamine amidase	23	23	0.91	1	0.96
Nitrogen Permease regulator of amino acid transport activity 3	23	23	0.78	0.96	0.87
MukE-like family	23	23	0.91	1	0.96
Tetrahydromethanopterin S-methyltransferase, subunit A	23	23	0.87	1	0.93
MT-A70	23	23	0.83	0.91	0.87
Cell envelope-related transcriptional attenuator domain	23	23	0.87	0.96	0.91
Keratin-associated matrix	23	23	1	1	1
Interleukin 15	23	23	0.96	1	0.98
UL45 protein	23	23	0.87	0.91	0.89
Herpes virus protein UL24	23	23	0.91	0.96	0.93
Herpesvirus tegument protein, N-terminal conserved region	23	23	0.96	0.91	0.93
N-Acetylglucosaminyltransferase-IV (GnT-IV) conserved region	23	23	0.96	0.96	0.96
Pneumovirus attachment glycoprotein G	23	23	1	1	1
GC-rich sequence DNA-binding factor-like protein	23	23	0.91	0.96	0.93
tRNA methyltransferase complex GCD14 subunit	23	23	0.7	0.91	0.8
Retroviral GAG p10 protein	23	23	0.87	0.87	0.87
F-actin capping protein, beta subunit	23	23	0.83	1	0.91
Forkhead N-terminal region	23	23	1	1	1
Nucleotide exchange factor Fes1	23	23	0.87	1	0.93
F420-0:Gamma-glutamyl ligase	23	23	0.83	1	0.91
cAMP-regulated phosphoprotein/endosulfine conserved region	23	23	0.87	0.96	0.91
Endomembrane protein 70	23	23	0.96	1	0.98
Protein of unknown function (DUF677)	23	23	0.74	0.87	0.8
Domain of unknown function DUF59	23	23	0.78	0.91	0.85
Protein of unknown function (DUF3897)	23	23	0.87	0.96	0.91
Protein of unknown function (DUF3477)	23	23	0.96	0.96	0.96
Domain of unknown function (DUF1743)	23	23	0.74	0.87	0.8
Domain of unknown function (DUF1726)	23	23	0.87	0.87	0.87
Coronavirus S1 glycoprotein	23	23	0.96	1	0.98
Mitochondrial branched-chain alpha-ketoacid dehydrogenase kinase	23	23	0.91	0.96	0.93
Arenavirus nucleocapsid protein	23	23	0.91	1	0.96
D-arabinono-1,4-lactone oxidase	23	23	0.83	0.87	0.85
AIG2-like family	23	23	0.7	0.91	0.8
7kD viral coat protein	23	23	0.91	1	0.96
Zein seed storage protein	22	22	0.95	1	0.98
Uncharacterised protein family (UPF0233)	22	22	0.82	0.86	0.84
Methyltransferase TYW3	22	22	0.59	0.73	0.66
Thrombospondin C-terminal region	22	22	1	1	1
Permease for cytosine/purines, uracil, thiamine, allantoin	22	22	0.77	0.91	0.84
Thiol-activated cytolysin	22	22	0.91	1	0.95
Small acid-soluble spore protein O family	22	22	0.86	0.95	0.91
Small acid-soluble spore protein K family	22	22	0.95	1	0.98
SNAP-25 family	22	22	0.91	1	0.95
Chaperone for protein-folding within the ER, fungal	22	22	0.91	1	0.95
Ribosome modulation factor	22	22	0.95	1	0.98
Rad52/22 family double-strand break repair protein	22	22	0.55	0.91	0.73
Polysaccharide biosynthesis protein	22	22	1	1	1
Eukaryotic phosphomannomutase	22	22	0.77	1	0.89
PI3-kinase family, ras-binding domain	22	22	0.95	0.95	0.95
Peptidase family C78	22	22	0.73	0.82	0.77
E4 protein	22	22	0.95	0.95	0.95
ORMDL family	22	22	0.95	1	0.98
Opacity family porin protein	22	22	0.91	0.95	0.93
Oestrogen receptor	22	22	0.95	0.95	0.95
Janus/Ocnus family (Ocnus)	22	22	0.91	1	0.95
High-affinity nickel-transport protein	22	22	0.95	0.95	0.95
Neuronal helix-loop-helix transcription factor	22	22	0.91	1	0.95
N-6 DNA Methylase	22	22	0.73	0.86	0.8
MviN-like protein	22	22	0.86	1	0.93
C terminal SARAH domain of Mst1	22	22	0.91	1	0.95
N terminus of Notch ligand	22	22	1	1	1
AdoMet dependent proline di-methyltransferase	22	22	0.82	1	0.91
SAM dependent carboxyl methyltransferase	22	22	0.82	1	0.91
piRNA pathway germ-plasm component	22	22	0.91	1	0.95
Intercellular adhesion molecule (ICAM), N-terminal domain	22	22	0.86	1	0.93
HupF/HypC family	22	22	0.95	1	0.98
Herpesvirus alkaline exonuclease	22	22	0.77	0.91	0.84
HELP motif	22	22	0.95	1	0.98
GWT1	22	22	0.91	1	0.95
GRIP domain	22	22	0.95	0.95	0.95
Glypican	22	22	0.91	1	0.95
EB1-like C-terminal motif	22	22	0.86	1	0.93
Protein of unknown function (DUF626)	22	22	0.91	0.95	0.93
Protein of unknown function (DUF563)	22	22	0.82	0.91	0.86
Domain of unknown function (DUF4093)	22	22	0.82	1	0.91
Protein of unknown function (DUF3699)	22	22	0.91	1	0.95
Domain of unknown function (DUF3415)	22	22	0.82	1	0.91
Protein of unknown function (DUF1471)	22	22	0.73	0.91	0.82
Domain of Unknown Function (DUF1053)	22	22	0.95	1	0.98
Chromatin protein Cren7	22	22	0.82	0.95	0.89
CpeT/CpcT family (DUF1001)	22	22	0.82	0.86	0.84
CP2 transcription factor	22	22	0.77	1	0.89
Cytochrome c oxidase assembly protein COX16	22	22	0.82	1	0.91
Cohesin loading factor	22	22	0.95	1	0.98
Citrate transporter	22	22	0.95	0.95	0.95
Calcium binding and coiled-coil domain (CALCOCO1) like	22	22	0.95	1	0.98
Calcipressin	22	22	0.91	1	0.95
Caerin 1 protein	22	22	0.86	0.95	0.91
BTG family	22	22	0.77	1	0.89
Autoinducer synthetase	22	22	0.64	0.73	0.68
Amidohydrolase family	22	22	0.77	0.86	0.82
P-11 zinc finger	21	21	0.95	1	0.98
Prokaryotic dksA/traR C4-type zinc finger	21	21	0.86	0.9	0.88
Weak chloroplast movement under blue light	21	21	0.9	1	0.95
UV-endonuclease UvdE	21	21	0.81	1	0.9
Synaphin protein	21	21	0.86	0.95	0.9
SURF1 family	21	21	0.86	1	0.93
Small acid-soluble spore protein N family	21	21	0.9	1	0.95
Survival motor neuron protein (SMN)	21	21	0.95	1	0.98
S-layer homology domain	21	21	0.86	0.86	0.86
Shwachman-Bodian-Diamond syndrome (SBDS) protein	21	21	0.76	0.95	0.86
26S proteasome subunit RPN7	21	21	0.9	1	0.95
Rotavirus non-structural protein 6	21	21	0.95	1	0.98
Rhabdovirus matrix protein M2	21	21	0.95	1	0.98
Conserved carboxylase domain	21	21	0.95	1	0.98
Phosphotyrosine-binding domain	21	21	0.9	1	0.95
Glucosidase II beta subunit-like protein	21	21	0.76	0.95	0.86
Plasmid stabilisation system protein	21	21	0.9	1	0.95
Polymorphic PE/PPE proteins C terminal	21	21	0.95	1	0.98
Peptidase family S49	21	21	0.67	0.86	0.76
Peptidase C1-like family	21	21	0.9	1	0.95
Penicillin amidase	21	21	0.95	0.95	0.95
Penaeidin	21	21	0.9	1	0.95
Mitotic-spindle organizing gamma-tubulin ring associated	21	21	0.71	0.95	0.83
Motilin/ghrelin-associated peptide	21	21	0.95	1	0.98
Methylmalonyl-CoA mutase	21	21	0.9	0.95	0.93
TATA-binding related factor (TRF) of subunit 20 of Mediator complex	21	21	0.76	0.95	0.86
Mating-type protein MAT alpha 1	21	21	0.86	0.95	0.9
Lipoprotein	21	21	0.86	1	0.93
NlpB/DapX lipoprotein	21	21	0.86	0.9	0.88
Hox protein A13 N terminal	21	21	0.81	1	0.9
Herpesvirus glycoprotein M	21	21	0.86	1	0.93
Uroporphyrinogen-III synthase HemD	21	21	0.62	0.81	0.71
Glucanosyltransferase	21	21	0.95	1	0.98
Conserved region in glutamate synthase	21	21	0.81	0.9	0.86
1,3-beta-glucan synthase component	21	21	1	0.95	0.98
Geminivirus AL3 protein	21	21	0.86	1	0.93
Geminivirus AL2 protein	21	21	0.95	0.95	0.95
Major core protein p19	21	21	0.95	1	0.98
Flagellar hook-associated protein 2 N-terminus	21	21	0.95	0.9	0.93
Domain amino terminal to FKBP-type peptidyl-prolyl isomerase	21	21	0.86	0.86	0.86
Ferrous iron transport protein B	21	21	0.9	1	0.95
FAE1/Type III polyketide synthase-like protein	21	21	0.86	1	0.93
EAP30/Vps36 family	21	21	0.81	0.81	0.81
Protein of unknown function (DUF721)	21	21	0.67	0.95	0.81
Protein of unknown function (DUF3627)	21	21	0.86	0.9	0.88
Domain of unknown function (DUF3416)	21	21	0.9	0.95	0.93
Domain of unknown function (DUF3381)	21	21	0.71	0.95	0.83
Poxvirus proteins of unknown function	21	21	0.95	1	0.98
Protein of unknown function (DUF1675)	21	21	0.95	1	0.98
Protein of unknown function (DUF1144)	21	21	0.86	1	0.93
Protein of unknown function DUF104	21	21	0.9	1	0.95
DsrC like protein	21	21	0.9	1	0.95
RNA polymerase II-binding domain.	21	21	0.86	1	0.93
Corona nucleocapsid I protein	21	21	0.86	1	0.93
Chlamydia major outer membrane protein	21	21	0.95	1	0.98
LEM3 (ligand-effect modulator 3) family / CDC50 family	21	21	0.95	0.9	0.93
Calcium-activated BK potassium channel alpha subunit	21	21	1	1	1
Bucentaur or craniofacial development	21	21	0.9	0.95	0.93
ATP synthase I chain	21	21	0.86	1	0.93
Alpha-kinase family	21	21	0.95	0.95	0.95
ABC transporter transmembrane region 2	21	21	0.81	0.95	0.88
Apoptosis antagonizing transcription factor	21	21	0.95	1	0.98
RING-H2 zinc finger	20	20	0.9	0.95	0.93
XAP5, circadian clock regulator	20	20	0.9	0.95	0.93
Uncharacterized protein family UPF0016	20	20	0.75	1	0.88
Tweety	20	20	0.95	0.95	0.95
TSC-22/dip/bun family	20	20	0.8	0.95	0.88
Male sterility protein	20	20	0.9	0.95	0.93
SKIP/SNW domain	20	20	0.95	1	0.98
SH3-binding, glutamic acid-rich protein	20	20	0.85	1	0.93
Ribosomal protein L23, N-terminal domain	20	20	0.95	1	0.98
RBM1CTR (NUC064) family	20	20	0.95	1	0.98
Progesterone receptor	20	20	0.95	0.95	0.95
Poxvirus A28 family	20	20	0.9	1	0.95
Phospholipase D C terminal	20	20	0.95	1	0.98
Immunoglobulin A1 protease	20	20	1	1	1
Angiotensin-converting enzyme	20	20	0.9	0.95	0.93
2C endopeptidase (C24) cysteine protease family	20	20	0.95	0.95	0.95
PE family	20	20	0.9	0.95	0.93
Parvovirus coat protein VP1	20	20	0.9	1	0.95
Pro-opiomelanocortin, N-terminal region	20	20	0.85	1	0.93
Nicotianamine synthase protein	20	20	0.95	1	0.98
Mitochondrial ATP synthase B chain precursor (ATP-synt_B)	20	20	0.8	1	0.9
Manganese-stabilising protein / photosystem II polypeptide	20	20	0.85	0.95	0.9
Motilin/ghrelin	20	20	0.75	1	0.88
Mlo family	20	20	0.95	0.95	0.95
RNA methyltransferase	20	20	0.7	0.95	0.83
Leucine rich repeat C-terminal domain	20	20	0.9	0.95	0.93
Jun-like transcription factor	20	20	0.95	1	0.98
Interferon-regulatory factor 3	20	20	0.8	1	0.9
Hok/gef family	20	20	0.85	1	0.93
[truncated: 5,028 more rows]
